# Supplementary material for: KEGG orthology-based machine learning reveals functional determinants of antimicrobial resistance in Acinetobacter baumannii
Source: Microbiol Spectr. 2026 May 7;14(6):e02592-25. doi: 10.1128/spectrum.02592-25 (PMC13228011; doi:10.1128/spectrum.02592-25)
Supplement: Supplemental tables — Tables S1 to S7. [file spectrum.02592-25-s0003.xlsx]

## Sheet: Supplementary Table 1
Supplementary Table 1. Information of A. baumannii strain genomes downloaded from NCBI
#Organism group	Strain	Isolate identifiers	Isolate	Location	Isolation source	Isolation type	AST phenotypes	Min-diff	BioSample	WGS_accession	Assembly
Acinetobacter baumannii	MRSN 57	"MRSN 57","MRSN57","SRS1162806"	PDT000023708.1	USA	wound	clinical	amikacin=I,amikacin=S,amoxicillin-clavulanic acid=ND,ampicillin-sulbactam=R,ampicillin=ND,ampicillin=R,aztreonam=ND,aztreonam=R,cefazolin=ND,cefazolin=R,cefepime=R,cefotaxime=R,ceftazidime=R,ceftriaxone=R,cefuroxime=ND,ciprofloxacin=R,ertapenem=ND,gentamicin=R,imipenem=R,levofloxacin=R,meropenem=R,moxifloxacin=I,nitrofurantoin=ND,nitrofurantoin=R,tetracycline=R,tigecycline=S,tobramycin=I,tobramyc…	4	SAMN02437318	JABT00000000.1	GCA_000586635.1
Acinetobacter baumannii	MRSN 58	"MRSN 58","MRSN58","SRS1162807"	PDT000023709.1	USA	wound	clinical	amikacin=S,amoxicillin-clavulanic acid=ND,ampicillin-sulbactam=R,ampicillin=ND,ampicillin=R,aztreonam=ND,aztreonam=R,cefazolin=ND,cefazolin=R,cefepime=R,cefotaxime=R,ceftazidime=R,ceftriaxone=R,cefuroxime=ND,ciprofloxacin=R,ertapenem=ND,gentamicin=R,imipenem=R,levofloxacin=I,meropenem=R,moxifloxacin=I,nitrofurantoin=ND,nitrofurantoin=R,tetracycline=R,tigecycline=S,tobramycin=I,tobramycin=R,tobram…	4	SAMN02437332	JABU00000000.1	GCA_000586655.1
Acinetobacter baumannii	BIDMC 56	"Acinetobacter baumanii BIDMC 56","BIDMC 56","SRS565167"	PDT000030609.1	USA: Boston	urine	clinical	cefepime=ND,ciprofloxacin=ND,colistin=ND,gentamicin=ND,levofloxacin=ND,meropenem=R,tigecycline=ND,tobramycin=ND,trimethoprim-sulfamethoxazole=ND		SAMN02581277	JMUH00000000.1	GCA_000692095.1
Acinetobacter baumannii	BIDMC 57	"Acinetobacter baumanii BIDMC 57","BIDMC 57","SRS565165"	PDT000030695.1	USA: Boston	BRONCHOALVEOLAR LAVA	clinical	cefepime=ND,ciprofloxacin=ND,gentamicin=ND,levofloxacin=ND,meropenem=ND,piperacillin-tazobactam=ND,tobramycin=ND,trimethoprim-sulfamethoxazole=ND		SAMN02581278	JMUI00000000.1	GCA_000694975.1
Acinetobacter baumannii	MRSN16897	"MRSN16897"	PDT000060584.1	USA: Alaska	blood	clinical	amikacin=I,amikacin=R,ampicillin-sulbactam=S,ampicillin=R,aztreonam=I,aztreonam=R,cefazolin=R,cefotaxime=I,ceftazidime=S,ceftriaxone=I,ceftriaxone=S,ciprofloxacin=R,gentamicin=I,gentamicin=R,imipenem=S,levofloxacin=I,levofloxacin=R,meropenem=S,moxifloxacin=I,nitrofurantoin=R,tetracycline=R,tigecycline=S,tobramycin=I,tobramycin=S,trimethoprim-sulfamethoxazole=R		SAMN02646214	LAYM00000000.1	GCA_000972525.1
Acinetobacter baumannii		"0000-0053-7518","87","SRS1051655"	PDT000082664.4	USA:Boston	trachael aspirate	clinical	cefepime=R,ceftazidime=R,ceftriaxone=R,ciprofloxacin=R,gentamicin=I,levofloxacin=R,meropenem=R,tetracycline=R,tobramycin=R,trimethoprim-sulfamethoxazole=R		SAMN04022941	AAYNYO000000000.2	GCA_016541685.2
Acinetobacter baumannii	MRSN17592	"MRSN17592"	PDT000094623.1	USA: Alaska	blood	clinical	amikacin=S,ampicillin-sulbactam=S,ampicillin=R,aztreonam=I,cefazolin=R,cefotaxime=S,ceftazidime=S,ceftriaxone=I,ceftriaxone=S,ciprofloxacin=R,gentamicin=R,gentamicin=S,imipenem=S,levofloxacin=R,meropenem=S,moxifloxacin=R,nitrofurantoin=R,tetracycline=R,tigecycline=S,tobramycin=S,trimethoprim-sulfamethoxazole=R		SAMN04208819	LLZD00000000.1	GCA_001441355.1
Acinetobacter baumannii	MRSN17593	"MRSN17593"	PDT000094624.1	USA: Alaska	blood	clinical	amikacin=I,ampicillin-sulbactam=S,ampicillin=R,aztreonam=R,cefazolin=R,cefotaxime=I,ceftazidime=S,ceftriaxone=I,ceftriaxone=R,ciprofloxacin=R,gentamicin=I,gentamicin=R,imipenem=S,levofloxacin=R,meropenem=S,moxifloxacin=R,nitrofurantoin=R,tetracycline=R,tigecycline=S,tobramycin=S,trimethoprim-sulfamethoxazole=R		SAMN04208820	LLZE00000000.1	GCA_001441405.1
Acinetobacter baumannii	MRSN16901	"MRSN16901"	PDT000094625.1	USA: Alaska	blood	clinical	amikacin=I,amikacin=R,ampicillin-sulbactam=S,ampicillin=R,aztreonam=I,aztreonam=R,cefazolin=R,cefotaxime=S,ceftazidime=S,ceftriaxone=I,ciprofloxacin=R,gentamicin=R,imipenem=S,levofloxacin=R,meropenem=S,moxifloxacin=I,nitrofurantoin=R,tetracycline=R,tigecycline=S,tobramycin=I,tobramycin=S,trimethoprim-sulfamethoxazole=R		SAMN04209217	LLZF00000000.1	GCA_001441415.1
Acinetobacter baumannii	MRSN16896	"MRSN16896"	PDT000094626.1	USA: Alaska	sputum	clinical	amikacin=I,amikacin=R,ampicillin-sulbactam=S,ampicillin=R,aztreonam=I,aztreonam=R,cefazolin=R,cefotaxime=I,ceftazidime=S,ceftriaxone=I,ceftriaxone=S,ciprofloxacin=R,gentamicin=I,gentamicin=R,imipenem=S,levofloxacin=I,levofloxacin=R,meropenem=S,moxifloxacin=I,nitrofurantoin=R,tetracycline=R,tigecycline=S,tobramycin=I,tobramycin=S,trimethoprim-sulfamethoxazole=R		SAMN04211933	LMAM00000000.1	GCA_001441455.1
Acinetobacter baumannii	MRSN16882	"MRSN16882"	PDT000094627.1	USA: Alaska	tissue	clinical	amikacin=R,ampicillin-sulbactam=R,ampicillin=R,aztreonam=R,cefazolin=R,cefotaxime=I,ceftazidime=S,ceftriaxone=I,ceftriaxone=S,ciprofloxacin=R,gentamicin=R,imipenem=R,levofloxacin=I,meropenem=R,moxifloxacin=R,nitrofurantoin=R,tetracycline=R,tigecycline=S,tobramycin=I,tobramycin=S,trimethoprim-sulfamethoxazole=R		SAMN04211931	LMAL00000000.1	GCA_001441485.1
Acinetobacter baumannii	MRSN16881	"MRSN16881"	PDT000094628.1	USA: Alaska	tissue	clinical	amikacin=I,amikacin=R,ampicillin-sulbactam=R,ampicillin=R,aztreonam=R,cefazolin=R,cefotaxime=S,ceftazidime=S,ceftriaxone=I,ciprofloxacin=R,gentamicin=R,imipenem=R,levofloxacin=I,levofloxacin=R,meropenem=R,moxifloxacin=S,nitrofurantoin=R,tetracycline=R,tigecycline=S,tobramycin=I,tobramycin=S,trimethoprim-sulfamethoxazole=R		SAMN04211921	LMAN00000000.1	GCA_001441475.1
Acinetobacter baumannii	MRSN16898	"MRSN16898"	PDT000094629.1	USA: Alaska	sputum	clinical	amikacin=I,amikacin=S,ampicillin-sulbactam=S,ampicillin=R,aztreonam=I,aztreonam=R,cefazolin=R,cefotaxime=S,ceftazidime=S,ceftriaxone=I,ceftriaxone=S,ciprofloxacin=R,gentamicin=I,gentamicin=R,imipenem=S,levofloxacin=I,levofloxacin=R,meropenem=S,moxifloxacin=I,nitrofurantoin=R,tetracycline=I,tetracycline=R,tigecycline=S,tobramycin=S,trimethoprim-sulfamethoxazole=R		SAMN04211932	LMAO00000000.1	GCA_001441465.1
Acinetobacter baumannii	MRSN15038	"MRSN15038","SRS1155448"	PDT000094631.1	USA:Washington, DC	tracheal mucosa	clinical	ampicillin-sulbactam=I,ampicillin=R,aztreonam=R,cefazolin=R,ceftriaxone=R,ciprofloxacin=S,gentamicin=R,imipenem=S,meropenem=S,moxifloxacin=S,nitrofurantoin=R,tigecycline=S,tobramycin=I,trimethoprim-sulfamethoxazole=R		SAMN04229822	LMZX00000000.1	GCA_001441545.1
Acinetobacter baumannii	MRSN20315	"MRSN20315","SRS1155447"	PDT000094632.1	USA:Washington, DC	perineum	clinical	amikacin=S,ampicillin-sulbactam=I,ampicillin-sulbactam=R,ampicillin=R,aztreonam=R,cefazolin=R,cefotaxime=R,ceftazidime=R,ceftriaxone=R,ciprofloxacin=R,gentamicin=R,imipenem=S,levofloxacin=I,levofloxacin=S,meropenem=S,moxifloxacin=S,nitrofurantoin=R,tetracycline=R,tigecycline=S,tobramycin=I,tobramycin=R,trimethoprim-sulfamethoxazole=R		SAMN04229824	LMZV00000000.1	GCA_001441555.1
Acinetobacter baumannii	MRSN15084	"MRSN15084","SRS1155449"	PDT000094633.1	USA:Washington, DC	sterile tissue of foot	clinical	amikacin=R,ampicillin-sulbactam=S,ampicillin=R,aztreonam=R,cefazolin=R,cefotaxime=R,ceftazidime=S,ceftriaxone=R,ciprofloxacin=R,gentamicin=R,imipenem=S,levofloxacin=R,meropenem=S,moxifloxacin=R,nitrofurantoin=R,tetracycline=R,tigecycline=S,tobramycin=I,tobramycin=R,trimethoprim-sulfamethoxazole=R		SAMN04229823	LMZW00000000.1	GCA_001441565.1
Acinetobacter baumannii	MRSN20755	"MRSN20755","SRS1155446"	PDT000094634.1	USA: Washington, DC	tracheal mucosa	clinical	amikacin=S,ampicillin-sulbactam=R,ampicillin=R,aztreonam=R,cefazolin=R,cefotaxime=R,ceftazidime=R,ceftriaxone=R,ciprofloxacin=S,gentamicin=R,imipenem=S,levofloxacin=S,meropenem=S,moxifloxacin=S,nitrofurantoin=R,tetracycline=R,tigecycline=S,tobramycin=R,trimethoprim-sulfamethoxazole=R		SAMN04229825	LMYO00000000.1	GCA_001441625.1
Acinetobacter baumannii	MRSN7081	"MRSN7081","SRS1155442"	PDT000094636.1	USA:Washington, DC	tracheal mucosa	clinical	amikacin=S,ampicillin-sulbactam=R,ampicillin=R,aztreonam=R,cefazolin=R,cefotaxime=R,cefoxitin=R,ceftazidime=R,ceftriaxone=R,ciprofloxacin=S,gentamicin=R,imipenem=R,levofloxacin=S,nitrofurantoin=R,tetracycline=R,tobramycin=I,tobramycin=R,trimethoprim-sulfamethoxazole=R		SAMN04229826	LMZY00000000.1	GCA_001441645.1
Acinetobacter baumannii	MRSN16874	"MRSN16874","SRS1175348"	PDT000094669.1	USA:Alaska	blood	clinical	amikacin=R,ampicillin-sulbactam=I,ampicillin-sulbactam=R,ampicillin=R,aztreonam=R,cefazolin=R,cefotaxime=R,ceftazidime=R,ceftriaxone=R,ciprofloxacin=R,gentamicin=R,imipenem=R,levofloxacin=R,meropenem=R,moxifloxacin=R,nitrofurantoin=R,tetracycline=R,tigecycline=S,tobramycin=R,trimethoprim-sulfamethoxazole=R	45	SAMN04252827	LNBD00000000.1	GCA_001442575.1
Acinetobacter baumannii	MRSN4119	"MRSN4119","SRS1162805"	PDT000094952.1	USA: Maryland, Bethesda	sacrum	clinical	amikacin=R,ampicillin-sulbactam=S,ampicillin=R,aztreonam=R,cefazolin=R,cefotaxime=R,cefoxitin=R,ceftazidime=R,ceftriaxone=R,ciprofloxacin=R,colistin=R,gentamicin=R,imipenem=R,levofloxacin=R,meropenem=R,nitrofurantoin=R,tetracycline=R,ticarcillin-clavulanic acid=R,tobramycin=R,trimethoprim-sulfamethoxazole=R	1	SAMN04254727	LNBZ00000000.1	GCA_001443265.1
Acinetobacter baumannii	MRSN5540	"MRSN5540","SRS1162478"	PDT000094959.1	USA: Maryland, Bethesda	blood	clinical	amikacin=R,ampicillin-sulbactam=I,ampicillin-sulbactam=R,ampicillin=R,aztreonam=R,cefazolin=R,cefotaxime=R,cefoxitin=R,ceftazidime=R,ceftriaxone=R,ciprofloxacin=R,colistin=S,gentamicin=R,imipenem=R,levofloxacin=R,meropenem=R,nitrofurantoin=R,tetracycline=R,tobramycin=I,tobramycin=R,trimethoprim-sulfamethoxazole=R	3	SAMN04254729	LNCW00000000.1	GCA_001444225.1
Acinetobacter baumannii	MRSN3941	"MRSN3941","SRS1162479"	PDT000094960.1	USA: Maryland, Bethesda	leg	clinical	amikacin=R,amikacin=S,ampicillin-sulbactam=S,ampicillin=R,aztreonam=R,cefazolin=R,cefotaxime=R,cefoxitin=R,ceftazidime=R,ceftriaxone=R,ciprofloxacin=R,colistin=R,gentamicin=R,imipenem=R,levofloxacin=R,meropenem=R,nitrofurantoin=R,piperacillin-tazobactam=R,tetracycline=R,ticarcillin-clavulanic acid=R,tobramycin=I,tobramycin=R,trimethoprim-sulfamethoxazole=R	1	SAMN04254728	LNCV00000000.1	GCA_001444215.1
Acinetobacter baumannii	MRSN6273	"MRSN6273","SRS1162481"	PDT000094961.1	USA: Maryland, Bethesda	sputum	clinical	amikacin=I,amikacin=R,ampicillin-sulbactam=S,ampicillin=R,aztreonam=R,cefazolin=R,cefotaxime=R,cefoxitin=R,ceftazidime=R,ceftriaxone=R,ciprofloxacin=R,colistin=S,gentamicin=R,imipenem=I,imipenem=R,levofloxacin=R,meropenem=R,nitrofurantoin=R,tetracycline=R,tobramycin=I,tobramycin=R,trimethoprim-sulfamethoxazole=R	4	SAMN04254731	LNCY00000000.1	GCA_001444265.1
Acinetobacter baumannii	MRSN6269	"MRSN6269","SRS1162482"	PDT000094962.1	USA: Maryland, Bethesda	sputum	clinical	amikacin=R,ampicillin-sulbactam=S,ampicillin=R,aztreonam=R,cefazolin=R,cefotaxime=R,cefoxitin=R,ceftazidime=R,ceftriaxone=R,ciprofloxacin=R,colistin=R,gentamicin=R,imipenem=R,levofloxacin=R,meropenem=R,nitrofurantoin=R,tetracycline=R,tobramycin=R,trimethoprim-sulfamethoxazole=R	5	SAMN04254730	LNCX00000000.1	GCA_001444255.1
Acinetobacter baumannii		"0000-0055-3502","130","SRS1224051"	PDT000101123.2	USA:Boston	ulcer	clinical	cefepime=R,ceftazidime=R,ceftriaxone=R,ciprofloxacin=R,gentamicin=R,levofloxacin=R,meropenem=R,tetracycline=R,tobramycin=R,trimethoprim-sulfamethoxazole=R	14	SAMN04339712	AAYNYP000000000.2	GCA_016541645.2
Acinetobacter baumannii	MRSN888	"MRSN 888","MRSN888","MRSN_ISO_888","SRS1267048"	PDT000106761.2	USA:Washington, DC	wound	environmental/other	amikacin=S,ampicillin-sulbactam=R,ampicillin=R,aztreonam=R,cefazolin=R,cefoxitin=R,ceftazidime=R,ceftriaxone=R,ciprofloxacin=R,gentamicin=R,imipenem=S,levofloxacin=R,meropenem=S,nitrofurantoin=R,tetracycline=R,tobramycin=S,trimethoprim-sulfamethoxazole=R	1	SAMN04445872	AAYNYK000000000.2	GCA_016541665.2
Acinetobacter baumannii	MRSN908	"MRSN 908","MRSN908","MRSN_ISO_908","SRS1267049"	PDT000106762.2	USA:Washington, DC	wound	environmental/other	amikacin=R,ampicillin-sulbactam=I,ampicillin-sulbactam=S,ampicillin=R,aztreonam=R,cefazolin=R,cefotaxime=R,cefoxitin=R,ceftazidime=R,ceftriaxone=R,ciprofloxacin=R,gentamicin=R,imipenem=I,imipenem=R,levofloxacin=R,meropenem=R,moxifloxacin=R,nitrofurantoin=R,tetracycline=R,tigecycline=S,tobramycin=R,trimethoprim-sulfamethoxazole=R	0	SAMN04445873	AAYNYM000000000.2	GCA_016541625.2
Acinetobacter baumannii	MRSN910	"MRSN 910","MRSN910","MRSN_ISO_910","SRS1267047"	PDT000106763.2	USA:Washington, DC	wound	environmental/other	amikacin=S,ampicillin-sulbactam=S,ampicillin=R,aztreonam=R,cefazolin=R,cefoxitin=R,ceftazidime=R,ceftriaxone=R,ciprofloxacin=R,gentamicin=R,imipenem=I,imipenem=S,levofloxacin=R,meropenem=I,nitrofurantoin=R,tetracycline=R,tobramycin=R,trimethoprim-sulfamethoxazole=S	21	SAMN04445874	AAYNXZ000000000.2	GCA_016541465.2
Acinetobacter baumannii	MRSN916	"MRSN 916","MRSN916","MRSN_ISO_916","SRS1267046"	PDT000106764.2	USA:Washington, DC	blood	environmental/other	amikacin=R,amikacin=S,ampicillin-sulbactam=S,ampicillin=R,aztreonam=R,cefazolin=R,cefoxitin=R,ceftazidime=R,ceftriaxone=R,ciprofloxacin=R,gentamicin=R,imipenem=I,levofloxacin=R,meropenem=R,nitrofurantoin=R,tetracycline=R,tobramycin=R,trimethoprim-sulfamethoxazole=R	4	SAMN04445875	AAYNXX000000000.2	GCA_016541445.2
Acinetobacter baumannii	MRSN8899	"MRSN 8899","MRSN8899","MRSN_ISO_8899","SRS1267045"	PDT000106765.2	USA:Washington, DC	wound	environmental/other	amikacin=R,ampicillin-sulbactam=R,ampicillin=R,aztreonam=R,cefazolin=R,cefotaxime=R,cefotetan=R,ceftazidime=R,ceftriaxone=R,ciprofloxacin=R,gentamicin=R,imipenem=S,levofloxacin=R,meropenem=S,nitrofurantoin=R,tetracycline=R,tigecycline=S,tobramycin=R,trimethoprim-sulfamethoxazole=R	0	SAMN04445876	AAYNYB000000000.2	GCA_016541385.2
Acinetobacter baumannii	MRSN11742	"MRSN 11742","MRSN11742","MRSN_ISO_11742","SRS1267420"	PDT000106766.2	USA:Washington, DC	urine	environmental/other	amikacin=R,ampicillin-sulbactam=S,ampicillin=R,aztreonam=R,cefazolin=R,cefotaxime=R,cefotetan=R,ceftazidime=R,ceftriaxone=R,ciprofloxacin=R,gentamicin=R,imipenem=R,levofloxacin=R,meropenem=R,nitrofurantoin=R,tetracycline=R,tigecycline=R,tobramycin=R,trimethoprim-sulfamethoxazole=R	2	SAMN04446435	ABBHEC000000000.1	GCA_019217325.1
Acinetobacter baumannii	MRSN2427	"MRSN 2427","MRSN2427","MRSN_ISO_2427","SRS1267424"	PDT000106767.2	USA:Washington, DC	urine	environmental/other	amikacin=R,ampicillin-sulbactam=S,ampicillin=R,aztreonam=R,cefazolin=R,cefotaxime=R,cefoxitin=R,ceftazidime=R,ceftriaxone=R,ciprofloxacin=R,gentamicin=R,gentamicin=S,imipenem=R,levofloxacin=R,nitrofurantoin=R,tetracycline=R,tobramycin=R,trimethoprim-sulfamethoxazole=R	2	SAMN04446436	AAYNYD000000000.2	GCA_016541605.2
Acinetobacter baumannii	MRSN2441	"MRSN 2441","MRSN2441","MRSN_ISO_2441","SRS1267423"	PDT000106768.2	USA:Washington, DC	Surveillance	environmental/other	amikacin=R,ampicillin-sulbactam=S,ampicillin=R,aztreonam=R,cefazolin=R,cefotaxime=R,cefoxitin=R,ceftazidime=R,ceftriaxone=R,ciprofloxacin=R,gentamicin=R,gentamicin=S,imipenem=R,levofloxacin=R,meropenem=R,nitrofurantoin=R,tetracycline=R,tobramycin=R,trimethoprim-sulfamethoxazole=R,trimethoprim-sulfamethoxazole=S	2	SAMN04446437	AAYNYE000000000.2	GCA_016541425.2
Acinetobacter baumannii	MRSN915	"MRSN 915","MRSN915","MRSN_ISO_915","SRS1267422"	PDT000106769.2	USA:Washington, DC	respiratory	environmental/other	amikacin=S,ampicillin-sulbactam=S,ampicillin=R,aztreonam=R,cefazolin=R,cefoxitin=R,ceftazidime=R,ceftriaxone=R,ciprofloxacin=R,gentamicin=I,gentamicin=S,imipenem=R,levofloxacin=R,meropenem=R,nitrofurantoin=R,tetracycline=R,tobramycin=S,trimethoprim-sulfamethoxazole=R		SAMN04446438	AAYNYA000000000.2	GCA_016541585.2
Acinetobacter baumannii	MRSN11750	"MRSN 11750","MRSN11750","MRSN_ISO_11750","SRS1267440"	PDT000106770.2	USA:Washington, DC	Tissue	environmental/other	amikacin=S,ampicillin-sulbactam=S,ampicillin=R,aztreonam=R,cefazolin=R,cefotaxime=R,cefotetan=R,ceftazidime=I,ceftriaxone=R,ciprofloxacin=R,gentamicin=I,gentamicin=R,imipenem=S,levofloxacin=I,meropenem=S,nitrofurantoin=R,tetracycline=S,tigecycline=S,tobramycin=I,tobramycin=R,trimethoprim-sulfamethoxazole=R	3	SAMN04446439	AAYNXY000000000.2	GCA_016541545.2
Acinetobacter baumannii	MRSN11753	"MRSN 11753","MRSN11753","MRSN_ISO_11753","SRS1267439"	PDT000106771.2	USA:Washington, DC	Tissue	environmental/other	amikacin=I,amikacin=S,ampicillin-sulbactam=S,ampicillin=R,aztreonam=R,cefazolin=R,cefotaxime=R,cefotetan=R,ceftazidime=I,ceftriaxone=R,ciprofloxacin=R,gentamicin=I,gentamicin=R,imipenem=I,levofloxacin=I,meropenem=S,nitrofurantoin=R,tetracycline=R,tetracycline=S,tigecycline=S,tobramycin=I,tobramycin=R,trimethoprim-sulfamethoxazole=R	3	SAMN04446440	AAYNYC000000000.2	GCA_016541565.2
Acinetobacter baumannii	MRSN15042	"MRSN 15042","MRSN15042","MRSN_ISO_15042","SRS1267438"	PDT000106772.2	USA:Washington, DC	Sterile Fluid	environmental/other	amikacin=S,ampicillin-sulbactam=I,ampicillin-sulbactam=S,ampicillin=R,aztreonam=R,cefazolin=R,cefotaxime=R,ceftazidime=I,ceftazidime=R,ceftriaxone=R,ciprofloxacin=I,ciprofloxacin=S,gentamicin=I,gentamicin=R,imipenem=I,levofloxacin=S,meropenem=S,moxifloxacin=S,nitrofurantoin=R,tetracycline=S,tigecycline=S,tobramycin=I,tobramycin=R,trimethoprim-sulfamethoxazole=R	1	SAMN04446441	AAYNYH000000000.2	GCA_016541525.2
Acinetobacter baumannii	MRSN7147	"MRSN 7147","MRSN7147","MRSN_ISO_7147","SRS1267437"	PDT000106773.2	USA:Washington, DC	Surveillance	environmental/other	amikacin=S,ampicillin-sulbactam=S,ampicillin=R,aztreonam=R,cefazolin=R,cefotaxime=R,cefoxitin=R,ceftazidime=I,ceftriaxone=R,ciprofloxacin=R,doripenem=S,gentamicin=I,gentamicin=R,imipenem=R,imipenem=S,levofloxacin=I,levofloxacin=S,nitrofurantoin=R,tetracycline=S,tobramycin=R,tobramycin=S,trimethoprim-sulfamethoxazole=R	0	SAMN04446442	AAYNYI000000000.2	GCA_016541505.2
Acinetobacter baumannii	MRSN7217	"MRSN 7217","MRSN7217","MRSN_ISO_7217","SRS1267612"	PDT000106774.2	USA:Washington, DC	wound	environmental/other	amikacin=R,amikacin=S,ampicillin-sulbactam=I,ampicillin-sulbactam=S,ampicillin=R,aztreonam=R,cefazolin=R,cefotaxime=R,cefoxitin=R,ceftazidime=I,ceftriaxone=R,ciprofloxacin=S,gentamicin=I,gentamicin=R,imipenem=I,imipenem=R,levofloxacin=S,nitrofurantoin=R,tetracycline=R,tobramycin=I,tobramycin=R,tobramycin=S,trimethoprim-sulfamethoxazole=R	1	SAMN04446443	AAYNYG000000000.2	GCA_016541485.2
Acinetobacter baumannii	MRSN7281	"MRSN 7281","MRSN7281","MRSN_ISO_7281","SRS1267611"	PDT000106775.2	USA:Washington, DC	Surveillance	environmental/other	amikacin=S,ampicillin-sulbactam=I,ampicillin=R,aztreonam=R,cefazolin=R,cefotaxime=R,cefoxitin=R,ceftazidime=R,ceftriaxone=R,ciprofloxacin=R,gentamicin=I,gentamicin=R,imipenem=I,imipenem=S,levofloxacin=I,levofloxacin=S,nitrofurantoin=R,tetracycline=S,tobramycin=I,tobramycin=R,tobramycin=S,trimethoprim-sulfamethoxazole=R	1	SAMN04446444	AAYNYF000000000.2	GCA_016541405.2
Acinetobacter baumannii	MRSN7409	"MRSN 7409","MRSN7409","MRSN_ISO_7409","SRS1267609"	PDT000106776.2	USA:Washington, DC	Surveillance	environmental/other	amikacin=S,ampicillin-sulbactam=S,ampicillin=R,aztreonam=R,cefazolin=R,cefotaxime=R,cefoxitin=R,ceftazidime=I,ceftriaxone=R,ciprofloxacin=R,gentamicin=I,gentamicin=R,imipenem=R,levofloxacin=I,meropenem=S,nitrofurantoin=R,tetracycline=S,tobramycin=R,tobramycin=S,trimethoprim-sulfamethoxazole=R	0	SAMN04446445	AAYNXS000000000.2	GCA_016541325.2
Acinetobacter baumannii	MRSN7438	"MRSN 7438","MRSN7438","MRSN_ISO_7438","SRS1267610"	PDT000106777.2	USA:Washington, DC	Surveillance	environmental/other	amikacin=S,ampicillin-sulbactam=I,ampicillin-sulbactam=S,ampicillin=R,aztreonam=R,cefazolin=R,cefotaxime=R,cefoxitin=R,ceftazidime=I,ceftazidime=R,ceftriaxone=R,ciprofloxacin=R,gentamicin=S,imipenem=R,levofloxacin=I,meropenem=I,nitrofurantoin=R,tetracycline=S,tobramycin=S,trimethoprim-sulfamethoxazole=R	1	SAMN04446446	AAYNXO000000000.2	GCA_016541305.2
Acinetobacter baumannii	MRSN7467	"MRSN 7467","MRSN7467","MRSN_ISO_7467","SRS1267448"	PDT000106778.2	USA:Washington, DC	Surveillance	environmental/other	amikacin=S,ampicillin-sulbactam=I,ampicillin-sulbactam=S,ampicillin=R,aztreonam=R,cefazolin=R,cefotaxime=R,cefoxitin=R,ceftazidime=I,ceftriaxone=R,ciprofloxacin=R,gentamicin=I,gentamicin=R,imipenem=R,levofloxacin=I,meropenem=I,nitrofurantoin=R,tetracycline=S,tobramycin=R,tobramycin=S,trimethoprim-sulfamethoxazole=R	0	SAMN04446447	AAYNXW000000000.2	GCA_016541285.2
Acinetobacter baumannii	MRSN7560	"MRSN 7560","MRSN7560","MRSN_ISO_7560","SRS1267447"	PDT000106779.2	USA:Washington, DC	Surveillance	environmental/other	amikacin=S,ampicillin-sulbactam=I,ampicillin-sulbactam=S,ampicillin=R,aztreonam=R,cefazolin=R,cefotaxime=R,cefoxitin=R,ceftazidime=I,ceftazidime=S,ceftriaxone=R,ciprofloxacin=R,gentamicin=I,gentamicin=R,imipenem=R,imipenem=S,levofloxacin=I,meropenem=I,nitrofurantoin=R,tetracycline=S,tobramycin=R,tobramycin=S,trimethoprim-sulfamethoxazole=R	0	SAMN04446448	AAYNXN000000000.2	GCA_016541365.2
Acinetobacter baumannii	MRSN7660	"MRSN 7660","MRSN7660","MRSN_ISO_7660","SRS1267446"	PDT000106780.2	USA:Washington, DC	Surveillance	environmental/other	amikacin=S,ampicillin-sulbactam=I,ampicillin-sulbactam=S,ampicillin=R,aztreonam=R,cefazolin=R,cefotaxime=R,cefoxitin=R,ceftazidime=I,ceftazidime=R,ceftriaxone=R,ciprofloxacin=R,gentamicin=I,gentamicin=R,imipenem=I,levofloxacin=I,meropenem=S,nitrofurantoin=R,tetracycline=S,tobramycin=R,tobramycin=S,trimethoprim-sulfamethoxazole=R	1	SAMN04446449	AAYNXQ000000000.2	GCA_016541345.2
Acinetobacter baumannii	MRSN7815	"MRSN 7815","MRSN7815","MRSN_ISO_7815","SRS1267445"	PDT000106781.2	USA:Washington, DC	Surveillance	environmental/other	amikacin=R,amikacin=S,ampicillin-sulbactam=S,ampicillin=R,aztreonam=R,cefazolin=R,cefotaxime=R,cefotetan=R,ceftazidime=I,ceftriaxone=R,ciprofloxacin=R,gentamicin=I,gentamicin=R,imipenem=S,levofloxacin=I,nitrofurantoin=R,tetracycline=S,tigecycline=S,tobramycin=R,tobramycin=S,trimethoprim-sulfamethoxazole=R	2	SAMN04446450	AAYNXU000000000.2	GCA_016541245.2
Acinetobacter baumannii	MRSN1410	"MRSN 1410","MRSN1410","MRSN_ISO_1410","SRS1267442"	PDT000106782.2	USA:Washington, DC	wound	environmental/other	amikacin=R,ampicillin-sulbactam=S,ampicillin=R,aztreonam=R,cefazolin=R,cefoxitin=R,ceftazidime=R,ceftriaxone=R,ciprofloxacin=R,gentamicin=R,imipenem=R,levofloxacin=R,meropenem=R,nitrofurantoin=R,tetracycline=R,tobramycin=I,tobramycin=R,trimethoprim-sulfamethoxazole=R	12	SAMN04446451	AAYNXT000000000.2	GCA_016541185.2
Acinetobacter baumannii	MRSN1461	"MRSN 1461","MRSN1461","MRSN_ISO_1461","SRS1267441"	PDT000106783.2	USA:Washington, DC	blood	environmental/other	amikacin=R,ampicillin-sulbactam=S,ampicillin=R,aztreonam=R,cefazolin=R,cefoxitin=R,ceftazidime=R,ceftriaxone=R,ciprofloxacin=R,gentamicin=R,imipenem=R,levofloxacin=R,meropenem=R,nitrofurantoin=R,tetracycline=R,tobramycin=I,tobramycin=R,trimethoprim-sulfamethoxazole=R	4	SAMN04446452	AAYNXV000000000.2	GCA_016541205.2
Acinetobacter baumannii	MRSN1738	"MRSN 1738","MRSN1738","MRSN_ISO_1738","SRS1267461"	PDT000106784.2	USA:Washington, DC	blood	environmental/other	amikacin=R,ampicillin-sulbactam=R,ampicillin=R,aztreonam=R,cefazolin=R,cefoxitin=R,ceftazidime=R,ceftriaxone=R,ciprofloxacin=R,gentamicin=R,imipenem=R,levofloxacin=R,meropenem=R,nitrofurantoin=R,tetracycline=R,tobramycin=I,tobramycin=R,trimethoprim-sulfamethoxazole=R	11	SAMN04446453	AAYNXH000000000.2	GCA_016541005.2
Acinetobacter baumannii	MRSN3851	"MRSN 3851","MRSN3851","MRSN_ISO_3851","SRS1267458"	PDT000106787.2	USA:Washington, DC	wound	environmental/other	amikacin=I,amikacin=R,ampicillin-sulbactam=R,ampicillin=R,aztreonam=R,cefazolin=R,cefoxitin=R,ceftazidime=R,ceftriaxone=R,ciprofloxacin=R,gentamicin=R,imipenem=R,levofloxacin=R,meropenem=R,nitrofurantoin=R,tetracycline=I,tobramycin=I,tobramycin=R,trimethoprim-sulfamethoxazole=R	0	SAMN04446456	AAYNXB000000000.2	GCA_016540905.2
Acinetobacter baumannii	MRSN83	"MRSN 83","MRSN83","MRSN_ISO_83","SRS1267457"	PDT000106788.2	USA:Washington, DC	wound	environmental/other	amikacin=R,ampicillin-sulbactam=I,ampicillin-sulbactam=S,ampicillin=R,aztreonam=R,cefazolin=R,cefotaxime=R,cefoxitin=R,ceftazidime=R,ceftriaxone=R,ciprofloxacin=R,gentamicin=R,imipenem=R,levofloxacin=R,meropenem=R,nitrofurantoin=R,tetracycline=R,tobramycin=I,tobramycin=R,trimethoprim-sulfamethoxazole=R	8	SAMN04446457	AAYNWZ000000000.2	GCA_016540985.2
Acinetobacter baumannii	MRSN85	"MRSN 85","MRSN85","MRSN_ISO_85","SRS1267455"	PDT000106790.2	USA:Washington, DC	wound	environmental/other	amikacin=R,ampicillin-sulbactam=S,ampicillin=R,aztreonam=I,aztreonam=R,cefazolin=R,cefotaxime=R,cefoxitin=R,ceftazidime=R,ceftriaxone=R,ciprofloxacin=R,gentamicin=R,imipenem=R,levofloxacin=R,meropenem=R,moxifloxacin=R,nitrofurantoin=R,piperacillin-tazobactam=R,tetracycline=R,tobramycin=I,tobramycin=R,trimethoprim-sulfamethoxazole=R	6	SAMN04446459	AAYNWV000000000.2	GCA_016540865.2
Acinetobacter baumannii	MRSN870	"MRSN 870","MRSN870","MRSN_ISO_870","SRS1267454"	PDT000106791.2	USA:Washington, DC	Warwound	environmental/other	amikacin=I,amikacin=S,ampicillin-sulbactam=R,ampicillin=R,aztreonam=R,cefazolin=R,cefoxitin=R,ceftazidime=I,ceftazidime=R,ceftriaxone=R,ciprofloxacin=R,gentamicin=R,imipenem=R,levofloxacin=I,meropenem=R,nitrofurantoin=R,tetracycline=R,tobramycin=R,tobramycin=S,trimethoprim-sulfamethoxazole=R	8	SAMN04446460	AAYNWN000000000.2	GCA_016540845.2
Acinetobacter baumannii	MRSN89	"MRSN 89","MRSN89","MRSN_ISO_89","SRS1267453"	PDT000106792.2	USA:Washington, DC	wound	environmental/other	amikacin=R,ampicillin-sulbactam=I,ampicillin=R,aztreonam=R,cefazolin=R,cefotaxime=R,cefoxitin=R,ceftazidime=R,ceftriaxone=R,ciprofloxacin=R,gentamicin=R,imipenem=R,levofloxacin=I,levofloxacin=R,meropenem=R,nitrofurantoin=R,tetracycline=R,tobramycin=I,tobramycin=R,trimethoprim-sulfamethoxazole=R,trimethoprim-sulfamethoxazole=S	8	SAMN04446461	AAYNWY000000000.2	GCA_016540825.2
Acinetobacter baumannii	MRSN890	"MRSN 890","MRSN890","MRSN_ISO_890","SRS1267452"	PDT000106793.2	USA:Washington, DC	Warwound	environmental/other	amikacin=R,amikacin=S,ampicillin-sulbactam=S,ampicillin=R,aztreonam=R,cefazolin=R,cefoxitin=R,ceftazidime=R,ceftriaxone=R,ciprofloxacin=R,gentamicin=R,imipenem=R,levofloxacin=R,meropenem=R,nitrofurantoin=R,tetracycline=R,tobramycin=R,trimethoprim-sulfamethoxazole=R	3	SAMN04446462	AAYNWP000000000.2	GCA_016540805.2
Acinetobacter baumannii	MRSN909	"MRSN 909","MRSN909","MRSN_ISO_909","SRS1267451"	PDT000106794.2	USA:Washington, DC	Warwound	environmental/other	amikacin=R,amikacin=S,ampicillin-sulbactam=R,ampicillin=R,aztreonam=R,cefazolin=R,cefoxitin=R,ceftazidime=R,ceftriaxone=R,ciprofloxacin=R,gentamicin=R,imipenem=R,levofloxacin=R,meropenem=R,nitrofurantoin=R,tetracycline=I,tobramycin=S,trimethoprim-sulfamethoxazole=R	1	SAMN04446463	AAYNWR000000000.2	GCA_016540745.2
Acinetobacter baumannii	MRSN929	"MRSN 929","MRSN929","MRSN_ISO_929","SRS1267449"	PDT000106796.2	USA:Washington, DC	Warwound	environmental/other	amikacin=R,ampicillin-sulbactam=R,ampicillin=R,aztreonam=R,cefazolin=R,cefoxitin=R,ceftazidime=R,ceftriaxone=R,ciprofloxacin=R,gentamicin=R,imipenem=R,levofloxacin=R,meropenem=R,nitrofurantoin=R,tetracycline=R,tobramycin=S,trimethoprim-sulfamethoxazole=R	5	SAMN04446465	AAYNWT000000000.2	GCA_016540785.2
Acinetobacter baumannii	MRSN946	"MRSN 946","MRSN946","MRSN_ISO_946","SRS1267465"	PDT000106797.2	USA:Washington, DC	Warwound	environmental/other	amikacin=I,amikacin=R,ampicillin-sulbactam=R,ampicillin=R,aztreonam=R,cefazolin=R,cefoxitin=R,ceftazidime=R,ceftriaxone=R,ciprofloxacin=R,gentamicin=R,imipenem=R,levofloxacin=R,meropenem=R,nitrofurantoin=R,tetracycline=S,tobramycin=R,tobramycin=S,trimethoprim-sulfamethoxazole=R	11	SAMN04446466	AAYNWU000000000.2	GCA_016540705.2
Acinetobacter baumannii	MRSN953	"MRSN 953","MRSN953","MRSN_ISO_953","SRS1267466"	PDT000106798.2	USA:Washington, DC	Warwound	environmental/other	amikacin=S,ampicillin-sulbactam=I,ampicillin=R,aztreonam=R,cefazolin=R,cefoxitin=R,ceftazidime=R,ceftriaxone=R,ciprofloxacin=R,gentamicin=R,imipenem=R,levofloxacin=R,meropenem=R,nitrofurantoin=R,tetracycline=R,tobramycin=S,trimethoprim-sulfamethoxazole=R	0	SAMN04446467	AAYNWQ000000000.2	GCA_016540685.2
Acinetobacter baumannii	MRSN1980	"MRSN 1980","MRSN1980","MRSN_ISO_1980","SRS1267507"	PDT000106799.2	USA:Washington, DC	blood	environmental/other	amikacin=S,ampicillin-sulbactam=S,ampicillin=R,aztreonam=R,cefazolin=R,cefoxitin=R,ceftazidime=I,ceftriaxone=R,ciprofloxacin=R,gentamicin=I,gentamicin=R,imipenem=S,levofloxacin=I,meropenem=S,nitrofurantoin=R,tetracycline=S,tobramycin=I,tobramycin=R,trimethoprim-sulfamethoxazole=S	1	SAMN04446468	AAYNWS000000000.2	GCA_016540655.2
Acinetobacter baumannii	MRSN7170	"MRSN 7170","MRSN7170","MRSN_ISO_7170","SRS1267506"	PDT000106800.2	USA:Washington, DC	Surveillance	environmental/other	amikacin=R,amikacin=S,ampicillin-sulbactam=S,ampicillin=R,aztreonam=R,cefazolin=R,cefotaxime=R,cefoxitin=R,ceftazidime=I,ceftazidime=R,ceftriaxone=R,ciprofloxacin=R,doripenem=S,gentamicin=R,gentamicin=S,imipenem=S,levofloxacin=I,nitrofurantoin=R,tetracycline=R,tetracycline=S,tobramycin=R,tobramycin=S,trimethoprim-sulfamethoxazole=R	0	SAMN04446469	AAYNWO000000000.2	GCA_016540645.2
Acinetobacter baumannii	MRSN7204	"MRSN 7204","MRSN7204","MRSN_ISO_7204","SRS1267505"	PDT000106801.2	USA:Washington, DC	wound	environmental/other	amikacin=S,ampicillin-sulbactam=S,ampicillin=R,aztreonam=R,cefazolin=R,cefotaxime=I,cefoxitin=R,ceftazidime=I,ceftazidime=S,ceftriaxone=I,ciprofloxacin=S,doripenem=S,gentamicin=R,imipenem=S,levofloxacin=S,nitrofurantoin=R,tetracycline=I,tobramycin=I,tobramycin=R,trimethoprim-sulfamethoxazole=R		SAMN04446470	AAYNWC000000000.2	GCA_016540725.2
Acinetobacter baumannii	MRSN7223	"MRSN 7223","MRSN7223","MRSN_ISO_7223","SRS1267504"	PDT000106802.2	USA:Washington, DC	wound	environmental/other	amikacin=S,ampicillin-sulbactam=I,ampicillin-sulbactam=S,ampicillin=R,aztreonam=R,cefazolin=R,cefotaxime=I,cefoxitin=R,ceftazidime=S,ceftriaxone=I,ceftriaxone=R,ciprofloxacin=I,ciprofloxacin=S,gentamicin=I,gentamicin=R,imipenem=R,levofloxacin=S,nitrofurantoin=R,tetracycline=R,tobramycin=R,tobramycin=S,trimethoprim-sulfamethoxazole=R	1	SAMN04446471	AAYNWK000000000.2	GCA_016540565.2
Acinetobacter baumannii	MRSN7330	"MRSN 7330","MRSN7330","MRSN_ISO_7330","SRS1267503"	PDT000106803.2	USA:Washington, DC	Surveillance	environmental/other	amikacin=S,ampicillin-sulbactam=S,ampicillin=R,aztreonam=R,cefazolin=R,cefotaxime=R,cefoxitin=R,ceftazidime=I,ceftazidime=R,ceftriaxone=R,ciprofloxacin=R,gentamicin=I,gentamicin=R,imipenem=S,levofloxacin=I,nitrofurantoin=R,tetracycline=S,tobramycin=I,tobramycin=R,trimethoprim-sulfamethoxazole=R	1	SAMN04446472	AAYNWE000000000.2	GCA_016540575.2
Acinetobacter baumannii	MRSN7366	"MRSN 7366","MRSN7366","MRSN_ISO_7366","SRS1267501"	PDT000106804.2	USA:Washington, DC	blood	environmental/other	amikacin=S,ampicillin-sulbactam=I,ampicillin-sulbactam=S,ampicillin=R,aztreonam=R,cefazolin=R,cefotaxime=R,cefoxitin=R,ceftazidime=I,ceftriaxone=R,ciprofloxacin=R,gentamicin=I,gentamicin=R,imipenem=I,imipenem=R,levofloxacin=I,meropenem=I,nitrofurantoin=R,tetracycline=S,tobramycin=R,tobramycin=S,trimethoprim-sulfamethoxazole=R	0	SAMN04446473	AAYNWL000000000.2	GCA_016540555.2
Acinetobacter baumannii	MRSN7392	"MRSN 7392","MRSN7392","MRSN_ISO_7392","SRS1267500"	PDT000106805.2	USA:Washington, DC	Surveillance	environmental/other	amikacin=S,ampicillin-sulbactam=I,ampicillin=R,aztreonam=R,cefazolin=R,cefotaxime=R,cefoxitin=R,ceftazidime=I,ceftazidime=S,ceftriaxone=R,ciprofloxacin=R,gentamicin=I,gentamicin=R,imipenem=I,imipenem=R,levofloxacin=I,meropenem=I,nitrofurantoin=R,tetracycline=S,tobramycin=R,tobramycin=S,trimethoprim-sulfamethoxazole=R	1	SAMN04446474	AAYNWF000000000.2	GCA_016540545.2
Acinetobacter baumannii	MRSN7423	"MRSN 7423","MRSN7423","MRSN_ISO_7423","SRS1267499"	PDT000106806.2	USA:Washington, DC	respiratory	environmental/other	amikacin=S,ampicillin-sulbactam=S,ampicillin=R,aztreonam=R,cefazolin=R,cefotaxime=R,cefoxitin=R,ceftazidime=I,ceftriaxone=R,ciprofloxacin=R,gentamicin=I,gentamicin=R,imipenem=R,levofloxacin=R,meropenem=I,nitrofurantoin=R,tetracycline=S,tobramycin=R,tobramycin=S,trimethoprim-sulfamethoxazole=R	0	SAMN04446475	AAYNWM000000000.2	GCA_016540585.2
Acinetobacter baumannii	MRSN7455	"MRSN 7455","MRSN7455","MRSN_ISO_7455","SRS1267498"	PDT000106807.2	USA:Washington, DC	blood	environmental/other	amikacin=S,ampicillin-sulbactam=I,ampicillin-sulbactam=S,ampicillin=R,aztreonam=R,cefazolin=R,cefotaxime=R,cefoxitin=R,ceftazidime=I,ceftazidime=S,ceftriaxone=R,ciprofloxacin=R,gentamicin=I,gentamicin=R,imipenem=I,levofloxacin=I,meropenem=I,nitrofurantoin=R,tetracycline=S,tobramycin=R,tobramycin=S,trimethoprim-sulfamethoxazole=R	0	SAMN04446476	AAYNWD000000000.2	GCA_016540445.2
Acinetobacter baumannii	MRSN7485	"MRSN 7485","MRSN7485","MRSN_ISO_7485","SRS1267497"	PDT000106808.2	USA:Washington, DC	Surveillance	environmental/other	amikacin=S,ampicillin-sulbactam=R,ampicillin=R,aztreonam=R,cefazolin=R,cefotaxime=R,cefoxitin=R,ceftazidime=I,ceftazidime=S,ceftriaxone=R,ciprofloxacin=R,gentamicin=I,gentamicin=R,imipenem=R,levofloxacin=I,meropenem=R,nitrofurantoin=R,tetracycline=S,tobramycin=R,tobramycin=S,trimethoprim-sulfamethoxazole=R	0	SAMN04446477	AAYNWG000000000.2	GCA_016540485.2
Acinetobacter baumannii	MRSN7790	"MRSN 7790","MRSN7790","MRSN_ISO_7790","SRS1267515"	PDT000106809.2	USA:Washington, DC	Surveillance	environmental/other	amikacin=S,ampicillin-sulbactam=R,ampicillin=R,aztreonam=R,cefazolin=R,cefotaxime=R,cefotetan=R,ceftazidime=R,ceftriaxone=R,ciprofloxacin=R,gentamicin=R,imipenem=R,levofloxacin=R,meropenem=R,nitrofurantoin=R,tetracycline=R,tigecycline=I,tobramycin=I,tobramycin=S,trimethoprim-sulfamethoxazole=R	3	SAMN04446520	AAYNWJ000000000.2	GCA_016540505.2
Acinetobacter baumannii	MRSN11653	"MRSN 11653","MRSN11653","MRSN_ISO_11653","SRS1267514"	PDT000106810.2	USA:Washington, DC	wound	environmental/other	amikacin=I,amikacin=R,ampicillin-sulbactam=I,ampicillin-sulbactam=S,ampicillin=R,aztreonam=R,cefazolin=R,cefotaxime=R,cefotetan=R,ceftazidime=R,ceftriaxone=R,ciprofloxacin=R,gentamicin=R,gentamicin=S,imipenem=R,levofloxacin=R,meropenem=R,nitrofurantoin=R,tetracycline=R,tigecycline=S,tobramycin=R,tobramycin=S,trimethoprim-sulfamethoxazole=R	5	SAMN04446538	AAYNWH000000000.2	GCA_016540525.2
Acinetobacter baumannii	MRSN11675	"MRSN 11675","MRSN11675","MRSN_ISO_11675","SRS1267529"	PDT000106813.2	USA:Washington, DC	blood	environmental/other	amikacin=R,ampicillin-sulbactam=I,ampicillin=R,aztreonam=R,cefazolin=R,cefotaxime=R,cefotetan=R,ceftazidime=I,ceftazidime=R,ceftriaxone=R,ciprofloxacin=R,gentamicin=R,imipenem=R,levofloxacin=I,levofloxacin=R,meropenem=R,nitrofurantoin=R,tetracycline=R,tigecycline=I,tobramycin=R,tobramycin=S,trimethoprim-sulfamethoxazole=R	1	SAMN04446541	AAYNVZ000000000.2	GCA_016540345.2
Acinetobacter baumannii	MRSN11679	"MRSN 11679","MRSN11679","MRSN_ISO_11679","SRS1267528"	PDT000106814.2	USA:Washington, DC	wound	environmental/other	amikacin=R,ampicillin-sulbactam=I,ampicillin-sulbactam=R,ampicillin=R,aztreonam=R,cefazolin=R,cefotaxime=R,cefotetan=R,ceftazidime=R,ceftriaxone=R,ciprofloxacin=R,gentamicin=R,imipenem=R,levofloxacin=I,levofloxacin=R,meropenem=R,nitrofurantoin=R,tetracycline=I,tigecycline=S,tobramycin=R,trimethoprim-sulfamethoxazole=R	4	SAMN04446542	AAYNVV000000000.2	GCA_016540395.2
Acinetobacter baumannii	MRSN11705	"MRSN 11705","MRSN11705","MRSN_ISO_11705","SRS1267527"	PDT000106815.2	USA:Washington, DC	wound	environmental/other	amikacin=R,ampicillin-sulbactam=I,ampicillin-sulbactam=R,ampicillin=R,aztreonam=I,aztreonam=R,cefazolin=R,cefotaxime=R,cefotetan=R,ceftazidime=I,ceftazidime=S,ceftriaxone=R,ciprofloxacin=R,gentamicin=R,imipenem=R,levofloxacin=I,meropenem=R,nitrofurantoin=R,tetracycline=R,tigecycline=R,tobramycin=I,tobramycin=R,trimethoprim-sulfamethoxazole=R	17	SAMN04446543	AAYNVW000000000.2	GCA_016540385.2
Acinetobacter baumannii	MRSN11706	"MRSN 11706","MRSN11706","MRSN_ISO_11706","SRS1267526"	PDT000106816.2	USA:Washington, DC	wound	environmental/other	amikacin=R,ampicillin-sulbactam=I,ampicillin-sulbactam=S,ampicillin=R,aztreonam=I,aztreonam=R,cefazolin=R,cefotaxime=R,cefotetan=R,ceftazidime=I,ceftazidime=S,ceftriaxone=R,ciprofloxacin=R,gentamicin=R,imipenem=R,levofloxacin=I,meropenem=R,nitrofurantoin=R,tetracycline=R,tigecycline=I,tobramycin=I,tobramycin=R,trimethoprim-sulfamethoxazole=R	4	SAMN04446544	AAYNVY000000000.2	GCA_016540405.2
Acinetobacter baumannii	MRSN11710	"MRSN 11710","MRSN11710","MRSN_ISO_11710","SRS1267525"	PDT000106817.2	USA:Washington, DC	blood	environmental/other	amikacin=R,ampicillin-sulbactam=I,ampicillin=R,aztreonam=I,aztreonam=R,cefazolin=R,cefotaxime=R,cefotetan=R,ceftazidime=I,ceftazidime=S,ceftriaxone=R,ciprofloxacin=R,gentamicin=R,imipenem=R,levofloxacin=I,meropenem=R,nitrofurantoin=R,tetracycline=R,tigecycline=I,tobramycin=I,tobramycin=R,trimethoprim-sulfamethoxazole=R	4	SAMN04446545	AAYNVR000000000.2	GCA_016540285.2
Acinetobacter baumannii	MRSN11713	"MRSN 11713","MRSN11713","MRSN_ISO_11713","SRS1267524"	PDT000106818.2	USA:Washington, DC	wound	environmental/other	amikacin=R,ampicillin-sulbactam=I,ampicillin-sulbactam=R,ampicillin=R,aztreonam=R,cefazolin=R,cefotaxime=R,cefotetan=R,ceftazidime=I,ceftriaxone=R,ciprofloxacin=R,gentamicin=R,imipenem=R,levofloxacin=I,meropenem=R,nitrofurantoin=R,tetracycline=R,tigecycline=I,tobramycin=I,tobramycin=R,trimethoprim-sulfamethoxazole=R	1	SAMN04446546	AAYRTS000000000.2	GCA_016610525.2
Acinetobacter baumannii	MRSN11723	"MRSN 11723","MRSN11723","MRSN_ISO_11723","SRS1267523"	PDT000106819.2	USA:Washington, DC	wound	environmental/other	amikacin=R,ampicillin-sulbactam=I,ampicillin-sulbactam=R,ampicillin=R,aztreonam=R,cefazolin=R,cefotaxime=R,cefotetan=R,ceftazidime=R,ceftriaxone=R,ciprofloxacin=R,gentamicin=R,imipenem=R,levofloxacin=I,levofloxacin=R,meropenem=R,nitrofurantoin=R,tetracycline=I,tetracycline=S,tigecycline=S,tobramycin=R,trimethoprim-sulfamethoxazole=R	5	SAMN04446547	AAYNVS000000000.2	GCA_016540295.2
Acinetobacter baumannii	MRSN11820	"MRSN 11820","MRSN11820","MRSN_ISO_11820","SRS1267520"	PDT000106822.2	USA:Washington, DC	wound	environmental/other	amikacin=R,ampicillin-sulbactam=R,ampicillin=R,aztreonam=R,cefazolin=R,cefotaxime=R,ceftazidime=R,ceftriaxone=R,ciprofloxacin=R,gentamicin=R,imipenem=R,levofloxacin=R,meropenem=R,moxifloxacin=R,nitrofurantoin=R,tetracycline=I,tetracycline=S,tigecycline=S,tobramycin=I,tobramycin=S,trimethoprim-sulfamethoxazole=R	1	SAMN04446550	AAYNWA000000000.2	GCA_016540315.2
Acinetobacter baumannii	MRSN11825	"MRSN 11825","MRSN11825","MRSN_ISO_11825","SRS1267519"	PDT000106823.2	USA:Washington, DC	wound	environmental/other	amikacin=R,amikacin=S,ampicillin-sulbactam=I,ampicillin-sulbactam=R,ampicillin=R,aztreonam=R,cefazolin=R,cefotaxime=R,ceftazidime=R,ceftazidime=S,ceftriaxone=I,ceftriaxone=R,ciprofloxacin=R,gentamicin=R,gentamicin=S,imipenem=R,imipenem=S,levofloxacin=R,levofloxacin=S,meropenem=R,moxifloxacin=R,nitrofurantoin=R,tetracycline=I,tetracycline=S,tigecycline=S,tobramycin=I,tobramycin=R,tobramycin=S,trim…	11	SAMN04446551	AAYNVX000000000.2	GCA_016540255.2
Acinetobacter baumannii	MRSN7707	"MRSN 7707","MRSN7707","MRSN_ISO_7707","SRS1267535"	PDT000106827.2	USA:Washington, DC	Surveillance	environmental/other	amikacin=S,ampicillin-sulbactam=R,ampicillin=R,aztreonam=R,cefazolin=R,cefotaxime=I,cefoxitin=R,ceftazidime=R,ceftriaxone=R,ciprofloxacin=R,gentamicin=R,imipenem=R,levofloxacin=R,meropenem=R,nitrofurantoin=R,tetracycline=R,tobramycin=S,trimethoprim-sulfamethoxazole=R	3	SAMN04446555	AAYNVK000000000.2	GCA_016540145.2
Acinetobacter baumannii	MRSN7718	"MRSN 7718","MRSN7718","MRSN_ISO_7718","SRS1267534"	PDT000106828.2	USA:Washington, DC	Surveillance	environmental/other	amikacin=S,ampicillin-sulbactam=R,ampicillin=R,aztreonam=R,cefazolin=R,cefotaxime=R,cefoxitin=R,ceftazidime=R,ceftriaxone=R,ciprofloxacin=R,gentamicin=R,imipenem=R,levofloxacin=R,meropenem=R,nitrofurantoin=R,tetracycline=R,tobramycin=S,trimethoprim-sulfamethoxazole=R	1	SAMN04446556	AAYNVG000000000.2	GCA_016540205.2
Acinetobacter baumannii	MRSN7776	"MRSN 7776","MRSN7776","MRSN_ISO_7776","SRS1267532"	PDT000106830.2	USA:Washington, DC	Surveillance	environmental/other	amikacin=R,ampicillin-sulbactam=I,ampicillin-sulbactam=R,ampicillin=R,aztreonam=R,cefazolin=R,cefotaxime=R,cefotetan=R,ceftazidime=R,ceftriaxone=R,ciprofloxacin=R,gentamicin=R,imipenem=R,levofloxacin=R,meropenem=R,nitrofurantoin=R,tetracycline=I,tigecycline=S,tobramycin=R,trimethoprim-sulfamethoxazole=R	4	SAMN04446558	AAYNVF000000000.2	GCA_016540065.2
Acinetobacter baumannii	MRSN7834	"MRSN 7834","MRSN7834","MRSN_ISO_7834","SRS1267531"	PDT000106831.2	USA:Washington, DC	wound	environmental/other	amikacin=I,amikacin=R,amoxicillin-clavulanic acid=R,ampicillin-sulbactam=I,ampicillin-sulbactam=S,ampicillin=R,aztreonam=I,aztreonam=R,cefazolin=R,cefotaxime=R,ceftazidime=I,ceftazidime=S,ceftriaxone=I,ceftriaxone=R,cefuroxime=R,ciprofloxacin=R,ertapenem=R,gentamicin=R,imipenem=R,levofloxacin=I,levofloxacin=R,meropenem=R,moxifloxacin=I,nitrofurantoin=R,piperacillin-tazobactam=R,tetracycline=R,tig…	0	SAMN04446559	AAYNVJ000000000.2	GCA_016540105.2
Acinetobacter baumannii	MRSN8903	"MRSN 8903","MRSN8903","MRSN_ISO_8903","SRS1267530"	PDT000106832.2	USA:Washington, DC	wound	environmental/other	amikacin=R,ampicillin-sulbactam=R,ampicillin=R,aztreonam=R,cefazolin=R,cefotaxime=R,cefotetan=R,ceftazidime=R,ceftriaxone=R,ciprofloxacin=R,gentamicin=R,imipenem=R,levofloxacin=R,meropenem=R,nitrofurantoin=R,tetracycline=S,tigecycline=S,tobramycin=I,tobramycin=R,trimethoprim-sulfamethoxazole=R	9	SAMN04446560	AAYNVP000000000.2	GCA_016540125.2
Acinetobacter baumannii	MRSN3547	"MRSN 3547","MRSN3547","MRSN_ISO_3547","SRS1267539"	PDT000106833.2	USA:Washington, DC	Surveillance	environmental/other	amikacin=R,ampicillin-sulbactam=I,ampicillin=R,aztreonam=R,cefazolin=R,cefoxitin=R,ceftazidime=R,ceftriaxone=R,ciprofloxacin=R,gentamicin=R,imipenem=R,levofloxacin=R,meropenem=R,nitrofurantoin=R,tetracycline=R,tobramycin=I,tobramycin=R,trimethoprim-sulfamethoxazole=R	0	SAMN04446535	AAYNVI000000000.2	GCA_016540055.2
Acinetobacter baumannii	MRSN7160	"MRSN 7160","MRSN7160","MRSN_ISO_7160","SRS1268491"	PDT000106834.2	USA:Washington, DC	respiratory	environmental/other	amikacin=S,ampicillin-sulbactam=I,ampicillin=R,aztreonam=R,cefazolin=R,cefotaxime=R,cefoxitin=R,ceftazidime=I,ceftazidime=R,ceftriaxone=R,ciprofloxacin=R,gentamicin=I,gentamicin=R,imipenem=R,levofloxacin=I,nitrofurantoin=R,tetracycline=S,tobramycin=R,tobramycin=S,trimethoprim-sulfamethoxazole=R	0	SAMN04447699	AAYNVL000000000.2	GCA_016540005.2
Acinetobacter baumannii	MRSN7284	"MRSN 7284","MRSN7284","MRSN_ISO_7284","SRS1268530"	PDT000106836.2	USA:Washington, DC	Surveillance	environmental/other	amikacin=S,ampicillin-sulbactam=I,ampicillin=R,aztreonam=R,cefazolin=R,cefotaxime=R,cefoxitin=R,ceftazidime=R,ceftriaxone=R,ciprofloxacin=R,gentamicin=I,gentamicin=R,imipenem=R,levofloxacin=I,nitrofurantoin=R,tetracycline=S,tobramycin=R,tobramycin=S,trimethoprim-sulfamethoxazole=R	0	SAMN04447701	AAYNVQ000000000.2	GCA_016539945.2
Acinetobacter baumannii	MRSN7304	"MRSN 7304","MRSN7304","MRSN_ISO_7304","SRS1268529"	PDT000106837.2	USA:Washington, DC	wound	environmental/other	amikacin=S,ampicillin-sulbactam=I,ampicillin-sulbactam=S,ampicillin=R,aztreonam=R,cefazolin=R,cefotaxime=R,cefoxitin=R,ceftazidime=I,ceftriaxone=R,ciprofloxacin=R,gentamicin=I,gentamicin=R,imipenem=I,imipenem=R,levofloxacin=I,nitrofurantoin=R,tetracycline=S,tobramycin=R,tobramycin=S,trimethoprim-sulfamethoxazole=R	0	SAMN04447702	AAYNVH000000000.2	GCA_016539975.2
Acinetobacter baumannii	MRSN7314	"MRSN 7314","MRSN7314","MRSN_ISO_7314","SRS1268528"	PDT000106838.2	USA:Washington, DC	Surveillance	environmental/other	amikacin=S,ampicillin-sulbactam=I,ampicillin-sulbactam=S,ampicillin=R,aztreonam=R,cefazolin=R,cefotaxime=R,cefoxitin=R,ceftazidime=I,ceftriaxone=R,ciprofloxacin=R,gentamicin=I,gentamicin=R,imipenem=I,imipenem=R,levofloxacin=I,nitrofurantoin=R,tetracycline=S,tobramycin=I,tobramycin=R,tobramycin=S,trimethoprim-sulfamethoxazole=R	0	SAMN04447703	AAYNUT000000000.2	GCA_016539965.2
Acinetobacter baumannii	MRSN7354	"MRSN 7354","MRSN7354","MRSN_ISO_7354","SRS1268527"	PDT000106839.2	USA:Washington, DC	blood	environmental/other	amikacin=S,ampicillin-sulbactam=S,ampicillin=R,aztreonam=R,cefazolin=R,cefotaxime=R,cefoxitin=R,ceftazidime=I,ceftriaxone=R,ciprofloxacin=R,gentamicin=I,gentamicin=R,imipenem=I,imipenem=S,levofloxacin=I,meropenem=S,nitrofurantoin=R,tetracycline=S,tobramycin=R,tobramycin=S,trimethoprim-sulfamethoxazole=R	0	SAMN04447704	AAYNVD000000000.2	GCA_016540015.2
Acinetobacter baumannii	MRSN7359	"MRSN 7359","MRSN7359","MRSN_ISO_7359","SRS1268526"	PDT000106840.2	USA:Washington, DC	Sterile Body Site	environmental/other	amikacin=S,ampicillin-sulbactam=I,ampicillin=R,aztreonam=R,cefazolin=R,cefotaxime=R,cefoxitin=R,ceftazidime=I,ceftriaxone=R,ciprofloxacin=R,gentamicin=I,gentamicin=R,imipenem=R,levofloxacin=I,meropenem=R,nitrofurantoin=R,tetracycline=S,tobramycin=R,tobramycin=S,trimethoprim-sulfamethoxazole=R	1	SAMN04447705	AAYNVC000000000.2	GCA_016539895.2
Acinetobacter baumannii	MRSN7373	"MRSN 7373","MRSN7373","MRSN_ISO_7373","SRS1268525"	PDT000106841.2	USA:Washington, DC	Sterile Fluid	environmental/other	amikacin=S,ampicillin-sulbactam=I,ampicillin-sulbactam=S,ampicillin=R,aztreonam=R,cefazolin=R,cefotaxime=R,cefoxitin=R,ceftazidime=I,ceftriaxone=R,ciprofloxacin=R,gentamicin=I,gentamicin=R,imipenem=I,imipenem=R,levofloxacin=I,meropenem=I,nitrofurantoin=R,tetracycline=S,tobramycin=R,tobramycin=S,trimethoprim-sulfamethoxazole=R	1	SAMN04447706	AAYNVE000000000.2	GCA_016539855.2
Acinetobacter baumannii	MRSN7377	"MRSN 7377","MRSN7377","MRSN_ISO_7377","SRS1268524"	PDT000106842.2	USA:Washington, DC	Surveillance	environmental/other	amikacin=S,ampicillin-sulbactam=I,ampicillin-sulbactam=R,ampicillin=R,aztreonam=R,cefazolin=R,cefotaxime=R,cefoxitin=R,ceftazidime=I,ceftriaxone=R,ciprofloxacin=R,gentamicin=I,gentamicin=R,imipenem=R,levofloxacin=I,meropenem=R,nitrofurantoin=R,tetracycline=S,tobramycin=R,tobramycin=S,trimethoprim-sulfamethoxazole=R	0	SAMN04447707	AAYNVA000000000.2	GCA_016539885.2
Acinetobacter baumannii	MRSN7378	"MRSN 7378","MRSN7378","MRSN_ISO_7378","SRS1268523"	PDT000106843.2	USA:Washington, DC	Sterile Body Site	environmental/other	amikacin=S,ampicillin-sulbactam=I,ampicillin=R,aztreonam=R,cefazolin=R,cefotaxime=R,cefoxitin=R,ceftazidime=I,ceftriaxone=R,ciprofloxacin=R,gentamicin=I,gentamicin=R,imipenem=R,levofloxacin=I,levofloxacin=S,meropenem=I,nitrofurantoin=R,tetracycline=S,tobramycin=I,tobramycin=R,trimethoprim-sulfamethoxazole=R	0	SAMN04447708	AAYNUZ000000000.2	GCA_016539845.2
Acinetobacter baumannii	MRSN7387	"MRSN 7387","MRSN7387","MRSN_ISO_7387","SRS1268503"	PDT000106844.2	USA:Washington, DC	Sterile Body Site	environmental/other	amikacin=S,ampicillin-sulbactam=I,ampicillin-sulbactam=S,ampicillin=R,aztreonam=R,cefazolin=R,cefotaxime=R,cefoxitin=R,ceftazidime=I,ceftazidime=R,ceftriaxone=R,ciprofloxacin=R,gentamicin=I,gentamicin=R,imipenem=R,levofloxacin=I,meropenem=R,nitrofurantoin=R,tetracycline=S,tobramycin=R,tobramycin=S,trimethoprim-sulfamethoxazole=R	0	SAMN04447709	AAYNUV000000000.2	GCA_016539805.2
Acinetobacter baumannii	MRSN7390	"MRSN 7390","MRSN7390","MRSN_ISO_7390","SRS1268502"	PDT000106845.2	USA:Washington, DC	Sterile Body Site	environmental/other	amikacin=S,ampicillin-sulbactam=I,ampicillin-sulbactam=S,ampicillin=R,aztreonam=R,cefazolin=R,cefotaxime=R,cefoxitin=R,ceftazidime=I,ceftriaxone=R,ciprofloxacin=R,gentamicin=I,gentamicin=R,imipenem=R,levofloxacin=I,levofloxacin=R,meropenem=I,nitrofurantoin=R,tetracycline=S,tobramycin=R,tobramycin=S,trimethoprim-sulfamethoxazole=R	0	SAMN04447710	AAYNUY000000000.2	GCA_016539785.2
Acinetobacter baumannii	MRSN7402	"MRSN 7402","MRSN7402","MRSN_ISO_7402","SRS1268501"	PDT000106846.2	USA:Washington, DC	Surveillance	environmental/other	amikacin=S,ampicillin-sulbactam=I,ampicillin-sulbactam=S,ampicillin=R,aztreonam=R,cefazolin=R,cefotaxime=R,cefoxitin=R,ceftazidime=I,ceftazidime=R,ceftriaxone=R,ciprofloxacin=R,gentamicin=I,gentamicin=R,imipenem=R,levofloxacin=I,meropenem=I,nitrofurantoin=R,tetracycline=S,tobramycin=R,tobramycin=S,trimethoprim-sulfamethoxazole=R	1	SAMN04447711	AAYNUX000000000.2	GCA_016539905.2
Acinetobacter baumannii	MRSN7408	"MRSN 7408","MRSN7408","MRSN_ISO_7408","SRS1268500"	PDT000106847.2	USA:Washington, DC	Surveillance	environmental/other	amikacin=S,ampicillin-sulbactam=S,ampicillin=R,aztreonam=R,cefazolin=R,cefotaxime=R,cefoxitin=R,ceftazidime=I,ceftriaxone=R,ciprofloxacin=R,gentamicin=I,gentamicin=R,imipenem=R,levofloxacin=R,meropenem=I,nitrofurantoin=R,tetracycline=S,tobramycin=R,tobramycin=S,trimethoprim-sulfamethoxazole=R	3	SAMN04447712	AAYNUU000000000.2	GCA_016539795.2
Acinetobacter baumannii	MRSN7421	"MRSN 7421","MRSN7421","MRSN_ISO_7421","SRS1268499"	PDT000106848.2	USA:Washington, DC	Surveillance	environmental/other	amikacin=S,ampicillin-sulbactam=I,ampicillin-sulbactam=S,ampicillin=R,aztreonam=R,cefazolin=R,cefotaxime=R,cefoxitin=R,ceftazidime=I,ceftriaxone=R,ciprofloxacin=R,gentamicin=I,gentamicin=R,imipenem=I,levofloxacin=I,meropenem=I,nitrofurantoin=R,tetracycline=S,tobramycin=R,tobramycin=S,trimethoprim-sulfamethoxazole=R	0	SAMN04447713	AAYNVB000000000.2	GCA_016539745.2
Acinetobacter baumannii	MRSN7447	"MRSN 7447","MRSN7447","MRSN_ISO_7447","SRS1268498"	PDT000106849.2	USA:Washington, DC	Sterile Fluid	environmental/other	amikacin=R,ampicillin-sulbactam=I,ampicillin-sulbactam=R,ampicillin=R,aztreonam=R,cefazolin=R,cefotaxime=R,cefoxitin=R,ceftazidime=R,ceftriaxone=R,ciprofloxacin=R,gentamicin=R,imipenem=R,levofloxacin=R,meropenem=I,nitrofurantoin=R,tetracycline=R,tobramycin=R,trimethoprim-sulfamethoxazole=R	4	SAMN04447714	AAYNUW000000000.2	GCA_016539755.2
Acinetobacter baumannii	MRSN7459	"MRSN 7459","MRSN7459","MRSN_ISO_7459","SRS1268497"	PDT000106850.2	USA:Washington, DC	Surveillance	environmental/other	amikacin=S,ampicillin-sulbactam=S,ampicillin=R,aztreonam=R,cefazolin=R,cefotaxime=R,cefoxitin=R,ceftazidime=I,ceftriaxone=R,ciprofloxacin=R,gentamicin=I,gentamicin=R,imipenem=I,imipenem=S,levofloxacin=I,meropenem=S,nitrofurantoin=R,tetracycline=S,tobramycin=R,tobramycin=S,trimethoprim-sulfamethoxazole=R	2	SAMN04447715	AAYNUR000000000.2	GCA_016539665.2
Acinetobacter baumannii	MRSN7461	"MRSN 7461","MRSN7461","MRSN_ISO_7461","SRS1268496"	PDT000106851.2	USA:Washington, DC	Surveillance	environmental/other	amikacin=S,ampicillin-sulbactam=I,ampicillin-sulbactam=S,ampicillin=R,aztreonam=R,cefazolin=R,cefotaxime=R,cefoxitin=R,ceftazidime=I,ceftriaxone=R,ciprofloxacin=R,gentamicin=I,gentamicin=R,imipenem=R,levofloxacin=I,levofloxacin=R,meropenem=I,nitrofurantoin=R,tetracycline=S,tobramycin=R,tobramycin=S,trimethoprim-sulfamethoxazole=R	1	SAMN04447716	AAYNUS000000000.2	GCA_016539675.2
Acinetobacter baumannii	MRSN7462	"MRSN 7462","MRSN7462","MRSN_ISO_7462","SRS1268495"	PDT000106852.2	USA:Washington, DC	respiratory	environmental/other	amikacin=S,ampicillin-sulbactam=I,ampicillin=R,aztreonam=R,cefazolin=R,cefotaxime=R,cefoxitin=R,ceftazidime=I,ceftriaxone=R,ciprofloxacin=R,gentamicin=I,gentamicin=R,imipenem=R,levofloxacin=I,levofloxacin=R,meropenem=I,nitrofurantoin=R,tetracycline=S,tobramycin=R,tobramycin=S,trimethoprim-sulfamethoxazole=R	0	SAMN04447717	AAYNUI000000000.2	GCA_016539705.2
Acinetobacter baumannii	MRSN7475	"MRSN 7475","MRSN7475","MRSN_ISO_7475","SRS1268494"	PDT000106853.2	USA:Washington, DC	Sterile Body Site	environmental/other	amikacin=S,ampicillin-sulbactam=R,ampicillin-sulbactam=S,ampicillin=R,aztreonam=R,cefazolin=R,cefotaxime=I,cefoxitin=R,ceftazidime=I,ceftazidime=S,ceftriaxone=R,ceftriaxone=S,ciprofloxacin=R,gentamicin=R,gentamicin=S,imipenem=R,levofloxacin=I,levofloxacin=S,meropenem=S,nitrofurantoin=R,tetracycline=S,tobramycin=S,trimethoprim-sulfamethoxazole=R	2	SAMN04447718	AAYNUJ000000000.2	GCA_016539725.2
Acinetobacter baumannii	MRSN7481	"MRSN 7481","MRSN7481","MRSN_ISO_7481","SRS1268493"	PDT000106854.2	USA:Washington, DC	respiratory	environmental/other	amikacin=S,ampicillin-sulbactam=I,ampicillin-sulbactam=S,ampicillin=R,aztreonam=R,cefazolin=R,cefotaxime=R,cefoxitin=R,ceftazidime=I,ceftriaxone=R,ciprofloxacin=R,gentamicin=R,gentamicin=S,imipenem=I,levofloxacin=I,meropenem=R,nitrofurantoin=R,piperacillin-tazobactam=R,tetracycline=S,tobramycin=R,tobramycin=S,trimethoprim-sulfamethoxazole=R	1	SAMN04447719	AAYNTY000000000.2	GCA_016539465.2
Acinetobacter baumannii	MRSN7498	"MRSN 7498","MRSN7498","MRSN_ISO_7498","SRS1268492"	PDT000106855.2	USA:Washington, DC	urine	environmental/other	amikacin=S,ampicillin-sulbactam=I,ampicillin=R,aztreonam=R,cefazolin=R,cefotaxime=R,cefoxitin=R,ceftazidime=I,ceftazidime=S,ceftriaxone=R,ciprofloxacin=R,gentamicin=I,gentamicin=R,imipenem=R,levofloxacin=I,meropenem=I,nitrofurantoin=R,tetracycline=S,tobramycin=R,tobramycin=S,trimethoprim-sulfamethoxazole=R	0	SAMN04447720	AAYNUA000000000.2	GCA_016539445.2
Acinetobacter baumannii	MRSN7599	"MRSN 7599","MRSN7599","MRSN_ISO_7599","SRS1268505"	PDT000106856.2	USA:Washington, DC	Surveillance	environmental/other	amikacin=S,ampicillin-sulbactam=I,ampicillin-sulbactam=S,ampicillin=R,aztreonam=R,cefazolin=R,cefotaxime=R,cefoxitin=R,ceftazidime=I,ceftazidime=S,ceftriaxone=R,ciprofloxacin=R,gentamicin=I,gentamicin=R,imipenem=R,levofloxacin=I,meropenem=R,nitrofurantoin=R,tetracycline=S,tobramycin=R,tobramycin=S,trimethoprim-sulfamethoxazole=R	3	SAMN04447721	AAYNTW000000000.2	GCA_016539335.2
Acinetobacter baumannii	MRSN7605	"MRSN 7605","MRSN7605","MRSN_ISO_7605","SRS1268504"	PDT000106857.2	USA:Washington, DC	Surveillance	environmental/other	amikacin=S,ampicillin-sulbactam=S,ampicillin=R,cefazolin=R,cefotaxime=R,cefoxitin=R,ceftazidime=I,ceftriaxone=R,ciprofloxacin=R,gentamicin=R,imipenem=S,levofloxacin=I,meropenem=S,nitrofurantoin=R,tobramycin=I,tobramycin=R,trimethoprim-sulfamethoxazole=R	1	SAMN04447722	AAYNUE000000000.2	GCA_016539275.2
Acinetobacter baumannii	MRSN7155	"MRSN 7155","MRSN7155","MRSN_ISO_7155","SRS1269938"	PDT000106858.2	USA:Washington, DC	Surveillance	environmental/other	amikacin=R,ampicillin-sulbactam=S,ampicillin=R,aztreonam=R,cefazolin=R,cefotaxime=R,cefoxitin=R,ceftazidime=R,ceftriaxone=R,ciprofloxacin=R,gentamicin=R,imipenem=S,levofloxacin=R,nitrofurantoin=R,tetracycline=R,tobramycin=I,tobramycin=R,trimethoprim-sulfamethoxazole=R	0	SAMN04448596	AAYNTZ000000000.2	GCA_016539405.2
Acinetobacter baumannii	MRSN7108	"MRSN 7108","MRSN7108","MRSN_ISO_7108","SRS1269984"	PDT000106859.2	USA:Washington, DC	Surveillance	environmental/other	amikacin=S,ampicillin-sulbactam=R,ampicillin=R,aztreonam=R,cefazolin=R,cefotaxime=R,cefoxitin=R,ceftazidime=R,ceftriaxone=R,ciprofloxacin=R,gentamicin=R,imipenem=R,levofloxacin=R,nitrofurantoin=R,tetracycline=R,tobramycin=S,trimethoprim-sulfamethoxazole=R	1	SAMN04448648	AAYNUG000000000.2	GCA_016539385.2
Acinetobacter baumannii	MRSN11803	"MRSN 11803","MRSN11803","MRSN_ISO_11803","SRS1271519"	PDT000106860.2	USA:Washington, DC	blood	environmental/other	amikacin=R,ampicillin-sulbactam=S,ampicillin=R,aztreonam=R,cefazolin=R,cefotaxime=R,ceftazidime=R,ceftriaxone=R,ciprofloxacin=R,gentamicin=R,imipenem=I,levofloxacin=R,meropenem=I,moxifloxacin=R,nitrofurantoin=R,tetracycline=R,tigecycline=S,tobramycin=R,trimethoprim-sulfamethoxazole=R	11	SAMN04450953	AAYNUH000000000.2	GCA_016539365.2
Acinetobacter baumannii	MRSN11804	"MRSN 11804","MRSN11804","MRSN_ISO_11804","SRS1271518"	PDT000106861.2	USA:Washington, DC	wound	environmental/other	amikacin=R,ampicillin-sulbactam=S,ampicillin=R,aztreonam=R,cefazolin=R,cefotaxime=R,ceftazidime=R,ceftriaxone=R,ciprofloxacin=R,gentamicin=R,imipenem=I,imipenem=S,levofloxacin=R,meropenem=R,moxifloxacin=R,nitrofurantoin=R,tetracycline=R,tigecycline=S,tobramycin=R,trimethoprim-sulfamethoxazole=R	3	SAMN04450954	AAYNUC000000000.2	GCA_016539425.2
Acinetobacter baumannii	MRSN11806	"MRSN 11806","MRSN11806","MRSN_ISO_11806","SRS1271553"	PDT000106862.2	USA:Washington, DC	wound	environmental/other	amikacin=S,ampicillin-sulbactam=R,ampicillin=R,aztreonam=R,cefazolin=R,cefotaxime=R,ceftazidime=R,ceftriaxone=R,ciprofloxacin=R,doripenem=S,gentamicin=R,imipenem=S,levofloxacin=R,meropenem=S,moxifloxacin=R,nitrofurantoin=R,tetracycline=R,tigecycline=S,tobramycin=R,tobramycin=S,trimethoprim-sulfamethoxazole=R,trimethoprim-sulfamethoxazole=S	8	SAMN04450955	AAYNTV000000000.2	GCA_016539225.2
Acinetobacter baumannii	MRSN11807	"MRSN 11807","MRSN11807","MRSN_ISO_11807","SRS1271552"	PDT000106863.2	USA:Washington, DC	wound	environmental/other	amikacin=S,ampicillin-sulbactam=R,ampicillin=R,aztreonam=R,cefazolin=R,cefotaxime=R,ceftazidime=R,ceftriaxone=R,ciprofloxacin=R,doripenem=S,gentamicin=R,imipenem=S,levofloxacin=R,meropenem=S,moxifloxacin=R,nitrofurantoin=R,tetracycline=R,tigecycline=S,tobramycin=S,trimethoprim-sulfamethoxazole=R,trimethoprim-sulfamethoxazole=S	0	SAMN04450956	AAYNTU000000000.2	GCA_016539185.2
Acinetobacter baumannii	MRSN11811	"MRSN 11811","MRSN11811","MRSN_ISO_11811","SRS1271551"	PDT000106864.2	USA:Washington, DC	wound	environmental/other	amikacin=S,ampicillin-sulbactam=R,ampicillin=R,aztreonam=R,cefazolin=R,cefotaxime=R,ceftazidime=R,ceftriaxone=R,ciprofloxacin=R,doripenem=S,gentamicin=R,imipenem=S,levofloxacin=R,meropenem=S,moxifloxacin=R,nitrofurantoin=R,tetracycline=R,tigecycline=S,tobramycin=S,trimethoprim-sulfamethoxazole=R,trimethoprim-sulfamethoxazole=S	0	SAMN04450957	AAYNTT000000000.2	GCA_016539195.2
Acinetobacter baumannii	MRSN11812	"MRSN 11812","MRSN11812","MRSN_ISO_11812","SRS1271550"	PDT000106865.2	USA:Washington, DC	wound	environmental/other	amikacin=R,ampicillin-sulbactam=S,ampicillin=R,aztreonam=R,cefazolin=R,cefotaxime=R,ceftazidime=R,ceftriaxone=R,ciprofloxacin=R,doripenem=S,gentamicin=R,imipenem=S,levofloxacin=R,meropenem=S,moxifloxacin=R,nitrofurantoin=R,tetracycline=R,tigecycline=S,tobramycin=I,tobramycin=R,trimethoprim-sulfamethoxazole=R	39	SAMN04450958	AAYNTL000000000.2	GCA_016539245.2
Acinetobacter baumannii	MRSN11821	"MRSN 11821","MRSN11821","MRSN_ISO_11821","SRS1271548"	PDT000106867.2	USA:Washington, DC	wound	environmental/other	amikacin=S,ampicillin-sulbactam=S,ampicillin=R,aztreonam=I,aztreonam=R,cefazolin=R,cefotaxime=I,ceftazidime=S,ceftriaxone=I,ceftriaxone=S,ciprofloxacin=S,doripenem=S,gentamicin=I,gentamicin=S,imipenem=S,levofloxacin=R,levofloxacin=S,meropenem=S,moxifloxacin=S,nitrofurantoin=R,tetracycline=S,tigecycline=S,tobramycin=S,trimethoprim-sulfamethoxazole=R		SAMN04450960	AAYNTK000000000.2	GCA_016539155.2
Acinetobacter baumannii	MRSN11826	"MRSN 11826","MRSN11826","MRSN_ISO_11826","SRS1271531"	PDT000106868.2	USA:Washington, DC	wound	environmental/other	amikacin=S,ampicillin-sulbactam=S,ampicillin=R,aztreonam=I,aztreonam=R,cefazolin=R,cefotaxime=S,ceftazidime=I,ceftazidime=S,ceftriaxone=I,ceftriaxone=S,ciprofloxacin=I,ciprofloxacin=R,doripenem=S,gentamicin=S,imipenem=S,levofloxacin=S,meropenem=S,moxifloxacin=S,nitrofurantoin=R,tetracycline=S,tigecycline=S,tobramycin=S,trimethoprim-sulfamethoxazole=S		SAMN04450961	AAYNTS000000000.2	GCA_016539145.2
Acinetobacter baumannii	MRSN1987	"MRSN 1987","MRSN1987","MRSN_ISO_1987","SRS1271526"	PDT000106872.2	USA:Washington, DC	wound	environmental/other	amikacin=R,ampicillin-sulbactam=S,ampicillin=R,aztreonam=R,cefazolin=R,cefoxitin=R,ceftazidime=R,ceftriaxone=R,ciprofloxacin=R,gentamicin=R,imipenem=S,levofloxacin=R,meropenem=S,nitrofurantoin=R,tetracycline=S,tobramycin=R,trimethoprim-sulfamethoxazole=R	4	SAMN04450965	AAYNTO000000000.2	GCA_016539065.2
Acinetobacter baumannii	MRSN1988	"MRSN 1988","MRSN1988","MRSN_ISO_1988","SRS1271525"	PDT000106873.2	USA:Washington, DC	wound	environmental/other	amikacin=S,ampicillin-sulbactam=S,ampicillin=R,aztreonam=R,cefazolin=R,cefoxitin=R,ceftazidime=R,ceftriaxone=R,ciprofloxacin=R,gentamicin=R,imipenem=S,levofloxacin=R,meropenem=S,nitrofurantoin=R,tetracycline=R,tobramycin=I,tobramycin=R,trimethoprim-sulfamethoxazole=R	0	SAMN04450966	AAYNTM000000000.2	GCA_016539055.2
Acinetobacter baumannii	MRSN1992	"MRSN 1992","MRSN1992","MRSN_ISO_1992","SRS1271523"	PDT000106874.2	USA:Washington, DC	wound	environmental/other	amikacin=S,ampicillin-sulbactam=S,ampicillin=R,aztreonam=R,cefazolin=R,cefoxitin=R,ceftazidime=R,ceftriaxone=R,ciprofloxacin=R,gentamicin=R,imipenem=S,levofloxacin=R,meropenem=S,nitrofurantoin=R,tetracycline=R,tobramycin=R,trimethoprim-sulfamethoxazole=R	0	SAMN04450967	AAYNTN000000000.2	GCA_016538985.2
Acinetobacter baumannii	MRSN1998	"MRSN 1998","MRSN1998","MRSN_ISO_1998","SRS1271524"	PDT000106875.2	USA:Washington, DC	wound	environmental/other	amikacin=I,amikacin=R,ampicillin-sulbactam=S,ampicillin=R,aztreonam=R,cefazolin=R,cefoxitin=R,ceftazidime=R,ceftriaxone=R,ciprofloxacin=R,gentamicin=R,imipenem=I,imipenem=S,levofloxacin=R,meropenem=I,nitrofurantoin=R,tetracycline=R,tobramycin=R,trimethoprim-sulfamethoxazole=R		SAMN04450968	AAYNTJ000000000.2	GCA_016538945.2
Acinetobacter baumannii	MRSN8901	"MRSN 8901","MRSN8901","MRSN_ISO_8901","SRS1271522"	PDT000106876.2	USA:Washington, DC	wound	environmental/other	amikacin=S,ampicillin-sulbactam=S,ampicillin=R,aztreonam=R,cefazolin=R,cefotaxime=R,cefotetan=R,ceftazidime=R,ceftriaxone=R,ciprofloxacin=R,gentamicin=R,imipenem=S,levofloxacin=R,meropenem=S,nitrofurantoin=R,tetracycline=R,tigecycline=S,tobramycin=S,trimethoprim-sulfamethoxazole=R	9	SAMN04450969	AAYNTB000000000.2	GCA_016538965.2
Acinetobacter baumannii	MRSN8902	"MRSN 8902","MRSN8902","MRSN_ISO_8902","SRS1271521"	PDT000106877.2	USA:Washington, DC	wound	environmental/other	amikacin=R,ampicillin-sulbactam=S,ampicillin=R,aztreonam=R,cefazolin=R,cefotaxime=R,cefotetan=R,ceftazidime=R,ceftriaxone=R,ciprofloxacin=R,gentamicin=R,imipenem=S,levofloxacin=R,meropenem=S,nitrofurantoin=R,tetracycline=R,tigecycline=I,tobramycin=R,trimethoprim-sulfamethoxazole=R,trimethoprim-sulfamethoxazole=S	16	SAMN04450970	AAYNSZ000000000.2	GCA_016538845.2
Acinetobacter baumannii	MRSN917	"MRSN 917","MRSN917","MRSN_ISO_917","SRS1271520"	PDT000106878.2	USA:Washington, DC	wound	environmental/other	amikacin=I,amikacin=S,ampicillin-sulbactam=S,ampicillin=R,aztreonam=R,cefazolin=R,cefoxitin=R,ceftazidime=R,ceftriaxone=R,ciprofloxacin=R,gentamicin=R,imipenem=I,imipenem=S,levofloxacin=R,meropenem=R,nitrofurantoin=R,tetracycline=R,tobramycin=R,trimethoprim-sulfamethoxazole=R	2	SAMN04450971	AAYNTI000000000.2	GCA_016538975.2
Acinetobacter baumannii	MRSN919	"MRSN 919","MRSN919","MRSN_ISO_919","SRS1271538"	PDT000106879.2	USA:Washington, DC	wound	environmental/other	amikacin=R,ampicillin-sulbactam=S,ampicillin=R,aztreonam=R,cefazolin=R,cefoxitin=R,ceftazidime=R,ceftriaxone=R,ciprofloxacin=R,gentamicin=R,imipenem=I,levofloxacin=R,meropenem=R,nitrofurantoin=R,tetracycline=R,tobramycin=R,trimethoprim-sulfamethoxazole=R	2	SAMN04450972	AAYNTE000000000.2	GCA_016538995.2
Acinetobacter baumannii	MRSN920	"MRSN 920","MRSN920","MRSN_ISO_920","SRS1271537"	PDT000106880.2	USA:Washington, DC	wound	environmental/other	amikacin=R,amikacin=S,ampicillin-sulbactam=S,ampicillin=R,aztreonam=R,cefazolin=R,cefoxitin=R,ceftazidime=R,ceftriaxone=R,ciprofloxacin=R,gentamicin=R,imipenem=I,levofloxacin=R,meropenem=R,nitrofurantoin=R,tetracycline=R,tobramycin=R,trimethoprim-sulfamethoxazole=R	5	SAMN04450973	AAYNTG000000000.2	GCA_016538905.2
Acinetobacter baumannii	MRSN926	"MRSN 926","MRSN926","MRSN_ISO_926","SRS1271536"	PDT000106881.2	USA:Washington, DC	wound	environmental/other	amikacin=R,amikacin=S,ampicillin-sulbactam=S,ampicillin=R,aztreonam=R,cefazolin=R,cefoxitin=R,ceftazidime=R,ceftriaxone=R,ciprofloxacin=R,gentamicin=R,imipenem=I,imipenem=S,levofloxacin=R,meropenem=R,nitrofurantoin=R,tetracycline=R,tobramycin=R,trimethoprim-sulfamethoxazole=R	3	SAMN04450974	AAYNTH000000000.2	GCA_016538885.2
Acinetobacter baumannii	MRSN927	"MRSN 927","MRSN927","MRSN_ISO_927","SRS1271535"	PDT000106882.2	USA:Washington, DC	cerebrospinal fluid	environmental/other	amikacin=R,amikacin=S,ampicillin-sulbactam=S,ampicillin=R,aztreonam=R,cefazolin=R,cefoxitin=R,ceftazidime=R,ceftriaxone=R,ciprofloxacin=R,gentamicin=R,imipenem=I,levofloxacin=R,meropenem=R,nitrofurantoin=R,tetracycline=R,tobramycin=R,trimethoprim-sulfamethoxazole=R	6	SAMN04450975	AAYNTD000000000.2	GCA_016538895.2
Acinetobacter baumannii	MRSN939	"MRSN 939","MRSN939","MRSN_ISO_939","SRS1271534"	PDT000106883.2	USA:Washington, DC	wound	environmental/other	amikacin=R,amikacin=S,ampicillin-sulbactam=S,ampicillin=R,aztreonam=R,cefazolin=R,cefoxitin=R,ceftazidime=R,ceftriaxone=R,ciprofloxacin=R,gentamicin=R,imipenem=I,levofloxacin=R,meropenem=R,nitrofurantoin=R,tetracycline=R,tobramycin=R,trimethoprim-sulfamethoxazole=R	4	SAMN04450976	AAYNSY000000000.2	GCA_016538865.2
Acinetobacter baumannii	MRSN11749	"MRSN 11749","MRSN11749","MRSN_ISO_11749","SRS1276762"	PDT000106884.2	USA:Washington, DC	Tissue	environmental/other	amikacin=S,ampicillin-sulbactam=S,ampicillin=R,aztreonam=R,cefazolin=R,cefotaxime=R,cefotetan=R,ceftazidime=I,ceftriaxone=R,ciprofloxacin=R,gentamicin=I,gentamicin=R,imipenem=I,levofloxacin=I,meropenem=S,nitrofurantoin=R,tetracycline=S,tigecycline=S,tobramycin=I,tobramycin=R,trimethoprim-sulfamethoxazole=R	2	SAMN04457322	AAYNTA000000000.2	GCA_016538765.2
Acinetobacter baumannii	MRSN7407	"MRSN 7407","MRSN7407","MRSN_ISO_7407","SRS1276761"	PDT000106885.2	USA:Washington, DC	wound	environmental/other	amikacin=R,amikacin=S,ampicillin-sulbactam=I,ampicillin-sulbactam=R,ampicillin=R,aztreonam=R,cefazolin=R,cefotaxime=R,cefoxitin=R,ceftazidime=I,ceftazidime=R,ceftriaxone=R,ciprofloxacin=R,gentamicin=I,gentamicin=R,imipenem=R,levofloxacin=I,meropenem=I,nitrofurantoin=R,tetracycline=S,tobramycin=R,tobramycin=S,trimethoprim-sulfamethoxazole=R	0	SAMN04457323	AAYNTF000000000.2	GCA_016538745.2
Acinetobacter baumannii	MRSN7411	"MRSN 7411","MRSN7411","MRSN_ISO_7411","SRS1276760"	PDT000106886.2	USA:Washington, DC	Surveillance	environmental/other	amikacin=S,ampicillin-sulbactam=I,ampicillin-sulbactam=S,ampicillin=R,aztreonam=R,cefazolin=R,cefotaxime=R,cefoxitin=R,ceftazidime=I,ceftriaxone=R,ciprofloxacin=R,gentamicin=S,imipenem=I,imipenem=R,levofloxacin=I,meropenem=I,nitrofurantoin=R,piperacillin-tazobactam=R,tetracycline=S,tobramycin=S,trimethoprim-sulfamethoxazole=R	2	SAMN04457324	AAYNTC000000000.2	GCA_016538825.2
Acinetobacter baumannii	MRSN7413	"MRSN 7413","MRSN7413","MRSN_ISO_7413","SRS1276759"	PDT000106887.2	USA:Washington, DC	Surveillance	environmental/other	amikacin=S,ampicillin-sulbactam=I,ampicillin=R,aztreonam=R,cefazolin=R,cefotaxime=R,cefoxitin=R,ceftazidime=I,ceftriaxone=R,ciprofloxacin=R,gentamicin=I,gentamicin=R,imipenem=R,levofloxacin=I,meropenem=I,nitrofurantoin=R,tetracycline=S,tobramycin=R,tobramycin=S,trimethoprim-sulfamethoxazole=R	0	SAMN04457325	AAYNSS000000000.2	GCA_016538785.2
Acinetobacter baumannii	MRSN7414	"MRSN 7414","MRSN7414","MRSN_ISO_7414","SRS1276758"	PDT000106888.2	USA:Washington, DC	Surveillance	environmental/other	amikacin=S,ampicillin-sulbactam=I,ampicillin-sulbactam=S,ampicillin=R,aztreonam=R,cefazolin=R,cefotaxime=R,cefoxitin=R,ceftazidime=I,ceftriaxone=R,ciprofloxacin=R,gentamicin=I,gentamicin=R,imipenem=R,levofloxacin=I,meropenem=I,nitrofurantoin=R,tetracycline=S,tobramycin=R,tobramycin=S,trimethoprim-sulfamethoxazole=R	0	SAMN04457326	AAYNSU000000000.2	GCA_016538755.2
Acinetobacter baumannii	MRSN7416	"MRSN 7416","MRSN7416","MRSN_ISO_7416","SRS1276757"	PDT000106889.2	USA:Washington, DC	respiratory	environmental/other	amikacin=S,ampicillin-sulbactam=S,ampicillin=R,aztreonam=R,cefazolin=R,cefotaxime=R,cefoxitin=R,ceftazidime=I,ceftazidime=R,ceftriaxone=R,ciprofloxacin=R,gentamicin=I,gentamicin=R,imipenem=R,levofloxacin=I,meropenem=I,nitrofurantoin=R,tetracycline=S,tobramycin=R,tobramycin=S,trimethoprim-sulfamethoxazole=R	0	SAMN04457327	AAYNST000000000.2	GCA_016538685.2
Acinetobacter baumannii	MRSN7418	"MRSN 7418","MRSN7418","MRSN_ISO_7418","SRS1276756"	PDT000106890.2	USA:Washington, DC	Surveillance	environmental/other	amikacin=S,ampicillin-sulbactam=I,ampicillin-sulbactam=S,ampicillin=R,aztreonam=R,cefazolin=R,cefotaxime=R,cefoxitin=R,ceftazidime=I,ceftriaxone=R,ciprofloxacin=R,gentamicin=I,gentamicin=R,imipenem=R,levofloxacin=R,meropenem=I,nitrofurantoin=R,tetracycline=S,tobramycin=R,tobramycin=S,trimethoprim-sulfamethoxazole=R	0	SAMN04457328	AAYNSV000000000.2	GCA_016538705.2
Acinetobacter baumannii	MRSN7419	"MRSN 7419","MRSN7419","MRSN_ISO_7419","SRS1276754"	PDT000106891.2	USA:Washington, DC	Sterile Body Site	environmental/other	amikacin=S,ampicillin-sulbactam=S,ampicillin=R,aztreonam=R,cefazolin=R,cefotaxime=R,cefoxitin=R,ceftazidime=I,ceftazidime=R,ceftriaxone=R,ciprofloxacin=R,gentamicin=R,imipenem=I,imipenem=S,levofloxacin=I,meropenem=I,nitrofurantoin=R,tetracycline=S,tobramycin=I,tobramycin=R,trimethoprim-sulfamethoxazole=R	0	SAMN04457329	AAYNSX000000000.2	GCA_016538715.2
Acinetobacter baumannii	MRSN7434	"MRSN 7434","MRSN7434","MRSN_ISO_7434","SRS1276755"	PDT000106892.7	USA:Washington, DC	blood	environmental/other	amikacin=S,ampicillin-sulbactam=I,ampicillin-sulbactam=S,ampicillin=R,aztreonam=R,cefazolin=R,cefotaxime=R,cefoxitin=R,ceftazidime=I,ceftriaxone=R,ciprofloxacin=R,gentamicin=I,gentamicin=R,imipenem=R,levofloxacin=R,meropenem=I,nitrofurantoin=R,tetracycline=S,tobramycin=R,tobramycin=S,trimethoprim-sulfamethoxazole=R	0	SAMN04457330	ABGCZB000000000.1	GCA_023320605.1
Acinetobacter baumannii	MRSN7457	"MRSN 7457","MRSN7457","MRSN_ISO_7457","SRS1276753"	PDT000106893.2	USA:Washington, DC	blood	environmental/other	amikacin=S,ampicillin-sulbactam=I,ampicillin-sulbactam=S,ampicillin=R,aztreonam=R,cefazolin=R,cefotaxime=R,cefoxitin=R,ceftazidime=I,ceftriaxone=R,ciprofloxacin=R,gentamicin=I,gentamicin=R,imipenem=I,imipenem=R,levofloxacin=I,meropenem=I,nitrofurantoin=R,tetracycline=S,tobramycin=R,tobramycin=S,trimethoprim-sulfamethoxazole=R	2	SAMN04457331	AAYNSN000000000.2	GCA_016538655.2
Acinetobacter baumannii	MRSN7345	"MRSN 7345","MRSN7345","MRSN_ISO_7345","SRS1279264"	PDT000106894.2	USA:Washington, DC	wound	environmental/other	amikacin=S,ampicillin-sulbactam=S,ampicillin=R,aztreonam=R,cefazolin=R,cefotaxime=S,cefoxitin=R,ceftazidime=S,ceftriaxone=I,ceftriaxone=S,ciprofloxacin=S,doripenem=S,gentamicin=S,imipenem=S,levofloxacin=S,nitrofurantoin=R,tetracycline=S,tobramycin=S,trimethoprim-sulfamethoxazole=S	6	SAMN04479995	AAYNSQ000000000.2	GCA_016538605.2
Acinetobacter baumannii	MRSN7347	"MRSN 7347","MRSN7347","MRSN_ISO_7347","SRS1279263"	PDT000106895.2	USA:Washington, DC	blood	environmental/other	amikacin=S,ampicillin-sulbactam=S,ampicillin=R,aztreonam=R,cefazolin=R,cefotaxime=I,cefoxitin=R,ceftazidime=S,ceftriaxone=I,ceftriaxone=R,ciprofloxacin=S,gentamicin=S,imipenem=S,levofloxacin=S,meropenem=S,nitrofurantoin=R,tetracycline=S,tobramycin=S,trimethoprim-sulfamethoxazole=S	0	SAMN04479996	AAYNSO000000000.2	GCA_016538615.2
Acinetobacter baumannii	MRSN7627	"MRSN 7627","MRSN7627","MRSN_ISO_7627","SRS1279262"	PDT000106896.2	USA:Washington, DC	wound	environmental/other	amikacin=S,ampicillin-sulbactam=R,ampicillin=R,aztreonam=R,cefazolin=R,cefotaxime=R,cefoxitin=R,ceftazidime=R,ceftriaxone=R,ciprofloxacin=R,gentamicin=R,imipenem=S,levofloxacin=R,nitrofurantoin=R,tetracycline=R,tobramycin=S,trimethoprim-sulfamethoxazole=R	1	SAMN04479997	AAYNSW000000000.2	GCA_016538645.2
Acinetobacter baumannii	MRSN7629	"MRSN 7629","MRSN7629","MRSN_ISO_7629","SRS1279261"	PDT000106897.2	USA:Washington, DC	blood	environmental/other	amikacin=S,ampicillin-sulbactam=R,ampicillin=R,aztreonam=R,cefazolin=R,cefotaxime=R,cefoxitin=R,ceftazidime=R,ceftriaxone=R,cefuroxime=R,ciprofloxacin=R,gentamicin=R,imipenem=R,imipenem=S,levofloxacin=R,meropenem=S,moxifloxacin=R,nitrofurantoin=R,piperacillin-tazobactam=R,tetracycline=R,tobramycin=S,trimethoprim-sulfamethoxazole=R	1	SAMN04479998	AAYNSM000000000.2	GCA_016538585.2
Acinetobacter baumannii	MRSN15048	"MRSN 15048","MRSN15048","MRSN_ISO_15048","SRS1279435"	PDT000106900.2	USA:Washington, DC	respiratory	environmental/other	amikacin=S,ampicillin-sulbactam=R,ampicillin=R,aztreonam=R,cefazolin=R,cefotaxime=R,ceftazidime=R,ceftriaxone=R,ciprofloxacin=R,gentamicin=R,imipenem=R,levofloxacin=R,meropenem=R,moxifloxacin=R,nitrofurantoin=R,tetracycline=R,tigecycline=S,tobramycin=S,trimethoprim-sulfamethoxazole=R	0	SAMN04480078	AAYNSI000000000.2	GCA_016538535.2
Acinetobacter baumannii	MRSN15081	"MRSN 15081","MRSN15081","MRSN_ISO_15081","SRS1279434"	PDT000106901.2	USA:Washington, DC	respiratory	environmental/other	amikacin=I,amikacin=S,ampicillin-sulbactam=R,ampicillin=R,aztreonam=R,cefazolin=R,cefotaxime=R,ceftazidime=R,ceftriaxone=R,ciprofloxacin=R,gentamicin=R,imipenem=R,levofloxacin=R,meropenem=R,moxifloxacin=R,nitrofurantoin=R,tetracycline=R,tigecycline=S,tobramycin=I,tobramycin=R,tobramycin=S,trimethoprim-sulfamethoxazole=R	4	SAMN04480079	AAYNSD000000000.2	GCA_016538465.2
Acinetobacter baumannii	MRSN15085	"MRSN 15085","MRSN15085","MRSN_ISO_15085","SRS1279433"	PDT000106902.2	USA:Washington, DC	respiratory	environmental/other	amikacin=R,amikacin=S,ampicillin-sulbactam=R,ampicillin=R,aztreonam=R,cefazolin=R,cefotaxime=R,ceftazidime=R,ceftriaxone=R,ciprofloxacin=R,gentamicin=R,imipenem=R,levofloxacin=R,meropenem=R,moxifloxacin=R,nitrofurantoin=R,tetracycline=R,tigecycline=S,tobramycin=I,tobramycin=R,tobramycin=S,trimethoprim-sulfamethoxazole=R	3	SAMN04480080	AAYNSK000000000.2	GCA_016538485.2
Acinetobacter baumannii	MRSN11774	"MRSN 11774","MRSN11774","MRSN_ISO_11774","SRS1279630"	PDT000106903.2	USA:Washington, DC	respiratory	environmental/other	amikacin=R,ampicillin-sulbactam=R,ampicillin=R,aztreonam=R,cefazolin=R,cefotaxime=R,cefotetan=R,ceftazidime=R,ceftriaxone=R,ciprofloxacin=R,gentamicin=I,gentamicin=R,imipenem=R,levofloxacin=R,meropenem=R,nitrofurantoin=R,tetracycline=I,tigecycline=S,tobramycin=R,tobramycin=S,trimethoprim-sulfamethoxazole=R	2	SAMN04480650	AAYNSL000000000.2	GCA_016538525.2
Acinetobacter baumannii	MRSN1339	"MRSN 1339","MRSN1339","MRSN_ISO_1339","SRS1279638"	PDT000106906.2	USA:Washington, DC	Surveillance	environmental/other	amikacin=S,ampicillin-sulbactam=S,ampicillin=R,aztreonam=R,cefazolin=R,cefotaxime=I,cefoxitin=R,ceftazidime=S,ceftriaxone=I,ciprofloxacin=S,doripenem=S,gentamicin=S,imipenem=S,levofloxacin=S,meropenem=S,moxifloxacin=S,nitrofurantoin=R,tetracycline=S,tigecycline=S,tobramycin=S,trimethoprim-sulfamethoxazole=S		SAMN04480653	AAYNSB000000000.2	GCA_016538425.2
Acinetobacter baumannii	MRSN1420	"MRSN 1420","MRSN1420","MRSN_ISO_1420","SRS1279637"	PDT000106907.2	USA:Washington, DC	Surveillance	environmental/other	amikacin=S,ampicillin-sulbactam=R,ampicillin=R,aztreonam=R,cefazolin=R,cefoxitin=R,ceftazidime=R,ceftriaxone=R,ciprofloxacin=R,gentamicin=R,imipenem=S,levofloxacin=R,meropenem=S,nitrofurantoin=R,tetracycline=R,tobramycin=S,trimethoprim-sulfamethoxazole=R	21	SAMN04480654	AAYNSJ000000000.2	GCA_016538395.2
Acinetobacter baumannii	MRSN1428	"MRSN 1428","MRSN1428","MRSN_ISO_1428","SRS1279635"	PDT000106908.2	USA:Washington, DC	Surveillance	environmental/other	amikacin=S,ampicillin-sulbactam=S,ampicillin=R,aztreonam=R,cefazolin=R,cefoxitin=R,ceftazidime=S,ceftriaxone=I,ceftriaxone=S,ciprofloxacin=S,gentamicin=S,imipenem=S,levofloxacin=S,meropenem=S,nitrofurantoin=R,tetracycline=S,tobramycin=S,trimethoprim-sulfamethoxazole=S		SAMN04480655	AAYNSH000000000.2	GCA_016538435.2
Acinetobacter baumannii	MRSN1439	"MRSN 1439","MRSN1439","MRSN_ISO_1439","SRS1279636"	PDT000106909.2	USA:Washington, DC	wound	environmental/other	amikacin=S,ampicillin-sulbactam=S,ampicillin=R,aztreonam=R,cefazolin=R,cefoxitin=R,ceftazidime=I,ceftazidime=S,ceftriaxone=I,ceftriaxone=R,ciprofloxacin=I,ciprofloxacin=S,gentamicin=S,imipenem=S,levofloxacin=S,meropenem=S,nitrofurantoin=R,tetracycline=S,tobramycin=S,trimethoprim-sulfamethoxazole=S		SAMN04480656	AAYNSF000000000.2	GCA_016538345.2
Acinetobacter baumannii	MRSN1450	"MRSN 1450","MRSN1450","MRSN_ISO_1450","SRS1279633"	PDT000106911.2	USA:Washington, DC	wound	environmental/other	amikacin=R,ampicillin-sulbactam=S,ampicillin=R,aztreonam=R,cefazolin=R,cefoxitin=R,ceftazidime=R,ceftriaxone=R,ciprofloxacin=R,gentamicin=R,imipenem=R,levofloxacin=R,meropenem=R,nitrofurantoin=R,tetracycline=R,tobramycin=I,tobramycin=R,trimethoprim-sulfamethoxazole=R	6	SAMN04480658	AAYNSE000000000.2	GCA_016538265.2
Acinetobacter baumannii	MRSN1598	"MRSN 1598","MRSN1598","MRSN_ISO_1598","SRS1279649"	PDT000106913.2	USA:Washington, DC	Surveillance	environmental/other	amikacin=S,ampicillin-sulbactam=S,ampicillin=R,aztreonam=R,cefazolin=R,cefoxitin=R,ceftazidime=S,ceftriaxone=I,ceftriaxone=S,ciprofloxacin=S,gentamicin=S,imipenem=S,levofloxacin=S,meropenem=S,nitrofurantoin=R,tetracycline=S,tobramycin=S,trimethoprim-sulfamethoxazole=S		SAMN04480660	AAYNRV000000000.2	GCA_016538305.2
Acinetobacter baumannii	MRSN2009	"MRSN 2009","MRSN2009","MRSN_ISO_2009","SRS1279648"	PDT000106914.2	USA:Washington, DC	wound	environmental/other	amikacin=S,ampicillin-sulbactam=S,ampicillin=R,aztreonam=R,cefazolin=R,cefoxitin=R,ceftazidime=I,ceftazidime=S,ceftriaxone=I,ceftriaxone=S,ciprofloxacin=S,gentamicin=S,imipenem=S,levofloxacin=S,meropenem=S,nitrofurantoin=R,tetracycline=S,tobramycin=S,trimethoprim-sulfamethoxazole=S		SAMN04480661	AAYNRC000000000.2	GCA_016537845.2
Acinetobacter baumannii	MRSN2021	"MRSN 2021","MRSN2021","MRSN_ISO_2021","SRS1279647"	PDT000106915.2	USA:Washington, DC	Surveillance	environmental/other	amikacin=R,amikacin=S,ampicillin-sulbactam=S,ampicillin=R,aztreonam=R,cefazolin=R,cefoxitin=R,ceftazidime=R,ceftriaxone=R,ciprofloxacin=R,gentamicin=R,imipenem=S,levofloxacin=R,meropenem=S,nitrofurantoin=R,tetracycline=S,tobramycin=I,tobramycin=R,trimethoprim-sulfamethoxazole=R	23	SAMN04480662	AAYNRB000000000.2	GCA_016537895.2
Acinetobacter baumannii	MRSN2830	"MRSN 2830","MRSN2830","MRSN_ISO_2830","SRS1279644"	PDT000106917.2	USA:Washington, DC	Tissue	environmental/other	amikacin=S,ampicillin-sulbactam=S,ampicillin=R,aztreonam=R,cefazolin=R,cefotaxime=S,cefoxitin=R,ceftazidime=S,ceftriaxone=S,ciprofloxacin=S,gentamicin=S,imipenem=S,levofloxacin=S,meropenem=S,nitrofurantoin=R,tetracycline=S,tobramycin=S,trimethoprim-sulfamethoxazole=S		SAMN04480664	AAYNQU000000000.2	GCA_016537675.2
Acinetobacter baumannii	MRSN2840	"MRSN 2840","MRSN2840","MRSN_ISO_2840","SRS1279645"	PDT000106918.2	USA:Washington, DC	urine	environmental/other	amikacin=R,ampicillin-sulbactam=R,ampicillin=R,aztreonam=R,cefazolin=R,cefotaxime=R,cefoxitin=R,ceftazidime=R,ceftriaxone=R,ciprofloxacin=R,gentamicin=I,gentamicin=R,imipenem=S,levofloxacin=R,nitrofurantoin=R,tetracycline=R,tobramycin=I,tobramycin=R,trimethoprim-sulfamethoxazole=R	12	SAMN04480665	AAYNQX000000000.2	GCA_016537775.2
Acinetobacter baumannii	MRSN3843	"MRSN 3843","MRSN3843","MRSN_ISO_3843","SRS1279643"	PDT000106919.2	USA:Washington, DC	wound	environmental/other	amikacin=S,ampicillin-sulbactam=S,ampicillin=R,aztreonam=R,cefazolin=R,cefoxitin=R,ceftazidime=S,ceftriaxone=I,ciprofloxacin=S,gentamicin=S,imipenem=S,levofloxacin=S,meropenem=S,nitrofurantoin=R,tetracycline=S,tobramycin=S,trimethoprim-sulfamethoxazole=R		SAMN04480666	AAYNQZ000000000.2	GCA_016537605.2
Acinetobacter baumannii	MRSN7822	"MRSN 7822","MRSN7822","MRSN_ISO_7822","SRS1279641"	PDT000106921.2	USA:Washington, DC	Sterile Body Site	environmental/other	amikacin=S,ampicillin-sulbactam=R,ampicillin=R,aztreonam=R,cefazolin=R,cefotaxime=R,ceftazidime=R,ceftriaxone=R,ciprofloxacin=R,gentamicin=R,imipenem=R,levofloxacin=R,meropenem=R,moxifloxacin=R,nitrofurantoin=R,tetracycline=R,tigecycline=S,tobramycin=S,trimethoprim-sulfamethoxazole=R	3	SAMN04480668	AAYNRA000000000.2	GCA_016537745.2
Acinetobacter baumannii	MRSN7149	"MRSN 7149","MRSN7149","MRSN_ISO_7149","SRS1283015"	PDT000106922.2	USA:Washington, DC	Surveillance	environmental/other	amikacin=S,ampicillin-sulbactam=I,ampicillin=R,aztreonam=R,cefazolin=R,cefotaxime=R,cefoxitin=R,ceftazidime=I,ceftriaxone=R,ciprofloxacin=R,gentamicin=I,gentamicin=R,imipenem=R,levofloxacin=I,levofloxacin=S,nitrofurantoin=R,tetracycline=S,tobramycin=R,tobramycin=S,trimethoprim-sulfamethoxazole=R	0	SAMN04482432	AAYNRD000000000.2	GCA_016537765.2
Acinetobacter baumannii	MRSN7257	"MRSN 7257","MRSN7257","MRSN_ISO_7257","SRS1283014"	PDT000106923.2	USA:Washington, DC	respiratory	environmental/other	amikacin=S,ampicillin-sulbactam=I,ampicillin=R,aztreonam=R,cefazolin=R,cefotaxime=R,cefoxitin=R,ceftazidime=I,ceftazidime=R,ceftriaxone=R,ciprofloxacin=R,gentamicin=I,gentamicin=R,imipenem=R,levofloxacin=I,nitrofurantoin=R,tetracycline=R,tetracycline=S,tobramycin=R,tobramycin=S,trimethoprim-sulfamethoxazole=S	1	SAMN04482433	AAYNQV000000000.2	GCA_016537755.2
Acinetobacter baumannii	MRSN7273	"MRSN 7273","MRSN7273","MRSN_ISO_7273","SRS1283013"	PDT000106924.2	USA:Washington, DC	Sterile Body Site	environmental/other	amikacin=S,ampicillin-sulbactam=I,ampicillin-sulbactam=S,ampicillin=R,aztreonam=R,cefazolin=R,cefotaxime=R,cefoxitin=R,ceftazidime=I,ceftriaxone=R,ciprofloxacin=R,gentamicin=I,gentamicin=R,imipenem=I,imipenem=S,levofloxacin=I,nitrofurantoin=R,tetracycline=S,tobramycin=R,tobramycin=S,trimethoprim-sulfamethoxazole=R	2	SAMN04482434	AAYNQS000000000.2	GCA_016537725.2
Acinetobacter baumannii	MRSN7305	"MRSN 7305","MRSN7305","MRSN_ISO_7305","SRS1283012"	PDT000106925.2	USA:Washington, DC	Surveillance	environmental/other	amikacin=S,ampicillin-sulbactam=S,ampicillin=R,aztreonam=R,cefazolin=R,cefotaxime=R,cefoxitin=R,ceftazidime=I,ceftriaxone=R,ciprofloxacin=R,gentamicin=I,gentamicin=R,imipenem=S,levofloxacin=I,nitrofurantoin=R,tetracycline=S,tobramycin=R,tobramycin=S,trimethoprim-sulfamethoxazole=R	1	SAMN04482435	AAYNQT000000000.2	GCA_016537545.2
Acinetobacter baumannii	MRSN7306	"MRSN 7306","MRSN7306","MRSN_ISO_7306","SRS1283011"	PDT000106926.2	USA:Washington, DC	Surveillance	environmental/other	amikacin=S,ampicillin-sulbactam=I,ampicillin=R,aztreonam=R,cefazolin=R,cefotaxime=R,cefoxitin=R,ceftazidime=I,ceftriaxone=R,ciprofloxacin=R,gentamicin=I,gentamicin=R,imipenem=R,levofloxacin=I,nitrofurantoin=R,tetracycline=S,tobramycin=R,tobramycin=S,trimethoprim-sulfamethoxazole=R	0	SAMN04482436	AAYNQW000000000.2	GCA_016537665.2
Acinetobacter baumannii	MRSN7309	"MRSN 7309","MRSN7309","MRSN_ISO_7309","SRS1283034"	PDT000106927.2	USA:Washington, DC	respiratory	environmental/other	amikacin=S,ampicillin-sulbactam=I,ampicillin-sulbactam=S,ampicillin=R,aztreonam=R,cefazolin=R,cefotaxime=R,cefoxitin=R,ceftazidime=I,ceftriaxone=R,ciprofloxacin=R,gentamicin=I,gentamicin=R,imipenem=I,imipenem=R,levofloxacin=I,nitrofurantoin=R,tetracycline=S,tobramycin=R,tobramycin=S,trimethoprim-sulfamethoxazole=R	1	SAMN04482437	AAYNQJ000000000.2	GCA_016537525.2
Acinetobacter baumannii	MRSN7324	"MRSN 7324","MRSN7324","MRSN_ISO_7324","SRS1283033"	PDT000106928.2	USA:Washington, DC	Sterile Fluid	environmental/other	amikacin=S,ampicillin-sulbactam=I,ampicillin-sulbactam=S,ampicillin=R,aztreonam=R,cefazolin=R,cefotaxime=R,cefoxitin=R,ceftazidime=I,ceftazidime=R,ceftriaxone=R,ciprofloxacin=R,gentamicin=I,gentamicin=R,imipenem=I,imipenem=R,levofloxacin=I,nitrofurantoin=R,tetracycline=R,tetracycline=S,tobramycin=R,tobramycin=S,trimethoprim-sulfamethoxazole=R	1	SAMN04482438	AAYNQH000000000.2	GCA_016537505.2
Acinetobacter baumannii	MRSN7328	"MRSN 7328","MRSN7328","MRSN_ISO_7328","SRS1283032"	PDT000106929.2	USA:Washington, DC	Sterile Body Site	environmental/other	amikacin=S,ampicillin-sulbactam=S,ampicillin=R,aztreonam=R,cefazolin=R,cefotaxime=R,cefoxitin=R,ceftazidime=I,ceftriaxone=R,ciprofloxacin=R,doripenem=S,gentamicin=I,gentamicin=R,imipenem=S,levofloxacin=I,nitrofurantoin=R,tetracycline=S,tobramycin=R,tobramycin=S,trimethoprim-sulfamethoxazole=R	1	SAMN04482439	AAYNQG000000000.2	GCA_016537405.2
Acinetobacter baumannii	MRSN7350	"MRSN 7350","MRSN7350","MRSN_ISO_7350","SRS1283031"	PDT000106930.2	USA:Washington, DC	Surveillance	environmental/other	amikacin=S,ampicillin-sulbactam=I,ampicillin-sulbactam=S,ampicillin=R,aztreonam=R,cefazolin=R,cefotaxime=R,cefoxitin=R,ceftazidime=I,ceftriaxone=R,ciprofloxacin=R,gentamicin=I,gentamicin=R,imipenem=I,imipenem=S,levofloxacin=I,meropenem=I,nitrofurantoin=R,tetracycline=S,tobramycin=R,tobramycin=S,trimethoprim-sulfamethoxazole=R	0	SAMN04482440	AAYNQI000000000.2	GCA_016537465.2
Acinetobacter baumannii	MRSN7355	"MRSN 7355","MRSN7355","MRSN_ISO_7355","SRS1283030"	PDT000106931.2	USA:Washington, DC	Surveillance	environmental/other	amikacin=S,ampicillin-sulbactam=R,ampicillin-sulbactam=S,ampicillin=R,aztreonam=R,cefazolin=R,cefotaxime=R,cefoxitin=R,ceftazidime=I,ceftriaxone=R,ciprofloxacin=R,gentamicin=I,gentamicin=R,imipenem=I,imipenem=R,levofloxacin=I,meropenem=R,nitrofurantoin=R,tetracycline=S,tobramycin=R,tobramycin=S,trimethoprim-sulfamethoxazole=R	0	SAMN04482441	AAYNQP000000000.2	GCA_016537415.2
Acinetobacter baumannii	MRSN7357	"MRSN 7357","MRSN7357","MRSN_ISO_7357","SRS1283026"	PDT000106932.2	USA:Washington, DC	Surveillance	environmental/other	amikacin=S,ampicillin-sulbactam=I,ampicillin-sulbactam=R,ampicillin=R,aztreonam=R,cefazolin=R,cefotaxime=R,cefoxitin=R,ceftazidime=I,ceftriaxone=R,ciprofloxacin=R,gentamicin=I,gentamicin=R,imipenem=I,imipenem=R,levofloxacin=I,meropenem=R,nitrofurantoin=R,tetracycline=S,tobramycin=R,tobramycin=S,trimethoprim-sulfamethoxazole=R	1	SAMN04482442	AAYNQK000000000.2	GCA_016537455.2
Acinetobacter baumannii	MRSN7361	"MRSN 7361","MRSN7361","MRSN_ISO_7361","SRS1283025"	PDT000106933.2	USA:Washington, DC	blood	environmental/other	amikacin=S,ampicillin-sulbactam=I,ampicillin-sulbactam=S,ampicillin=R,aztreonam=R,cefazolin=R,cefotaxime=R,cefoxitin=R,ceftazidime=I,ceftriaxone=R,ciprofloxacin=R,gentamicin=I,gentamicin=R,imipenem=I,imipenem=R,levofloxacin=I,meropenem=I,nitrofurantoin=R,tetracycline=S,tobramycin=R,tobramycin=S,trimethoprim-sulfamethoxazole=R	0	SAMN04482443	AAYNQR000000000.2	GCA_016537445.2
Acinetobacter baumannii	MRSN7363	"MRSN 7363","MRSN7363","MRSN_ISO_7363","SRS1283024"	PDT000106934.2	USA:Washington, DC	Sterile Body Site	environmental/other	amikacin=S,ampicillin-sulbactam=I,ampicillin-sulbactam=S,ampicillin=R,aztreonam=R,cefazolin=R,cefotaxime=R,cefoxitin=R,ceftazidime=I,ceftriaxone=R,ciprofloxacin=R,gentamicin=I,gentamicin=R,imipenem=I,imipenem=R,levofloxacin=I,meropenem=I,nitrofurantoin=R,tetracycline=S,tobramycin=R,tobramycin=S,trimethoprim-sulfamethoxazole=R	0	SAMN04482444	AAYNQO000000000.2	GCA_016537315.2
Acinetobacter baumannii	MRSN7370	"MRSN 7370","MRSN7370","MRSN_ISO_7370","SRS1283023"	PDT000106935.2	USA:Washington, DC	wound	environmental/other	amikacin=S,ampicillin-sulbactam=I,ampicillin-sulbactam=R,ampicillin=R,aztreonam=R,cefazolin=R,cefotaxime=R,cefoxitin=R,ceftazidime=I,ceftriaxone=R,ciprofloxacin=R,gentamicin=I,gentamicin=R,imipenem=R,levofloxacin=I,levofloxacin=S,meropenem=R,nitrofurantoin=R,tetracycline=S,tobramycin=I,tobramycin=R,trimethoprim-sulfamethoxazole=R	1	SAMN04482445	AAYNQQ000000000.2	GCA_016537305.2
Acinetobacter baumannii	MRSN7372	"MRSN 7372","MRSN7372","MRSN_ISO_7372","SRS1283022"	PDT000106936.2	USA:Washington, DC	Sterile Body Site	environmental/other	amikacin=S,ampicillin-sulbactam=S,ampicillin=R,aztreonam=R,cefazolin=R,cefotaxime=R,cefoxitin=R,ceftazidime=I,ceftriaxone=R,ciprofloxacin=R,gentamicin=I,gentamicin=R,imipenem=S,levofloxacin=I,meropenem=S,nitrofurantoin=R,tetracycline=S,tobramycin=R,tobramycin=S,trimethoprim-sulfamethoxazole=R	0	SAMN04482446	AAYNQN000000000.2	GCA_016537375.2
Acinetobacter baumannii	MRSN7375	"MRSN 7375","MRSN7375","MRSN_ISO_7375","SRS1283021"	PDT000106937.2	USA:Washington, DC	respiratory	environmental/other	amikacin=S,ampicillin-sulbactam=I,ampicillin-sulbactam=S,ampicillin=R,aztreonam=R,cefazolin=R,cefotaxime=R,cefoxitin=R,ceftazidime=I,ceftriaxone=R,ciprofloxacin=R,gentamicin=I,gentamicin=R,imipenem=R,levofloxacin=I,meropenem=R,nitrofurantoin=R,tetracycline=S,tobramycin=R,tobramycin=S,trimethoprim-sulfamethoxazole=R	0	SAMN04482447	AAYNQL000000000.2	GCA_016537355.2
Acinetobacter baumannii	MRSN7379	"MRSN 7379","MRSN7379","MRSN_ISO_7379","SRS1283020"	PDT000106938.2	USA:Washington, DC	Surveillance	environmental/other	amikacin=S,ampicillin-sulbactam=S,ampicillin=R,aztreonam=R,cefazolin=R,cefotaxime=R,cefoxitin=R,ceftazidime=I,ceftriaxone=R,ciprofloxacin=R,gentamicin=I,gentamicin=R,imipenem=I,imipenem=S,levofloxacin=I,meropenem=S,nitrofurantoin=R,tetracycline=S,tobramycin=R,tobramycin=S,trimethoprim-sulfamethoxazole=R	2	SAMN04482448	AAYNQM000000000.2	GCA_016537265.2
Acinetobacter baumannii	MRSN7380	"MRSN 7380","MRSN7380","MRSN_ISO_7380","SRS1283019"	PDT000106939.2	USA:Washington, DC	wound	environmental/other	amikacin=S,ampicillin-sulbactam=I,ampicillin-sulbactam=S,ampicillin=R,aztreonam=R,cefazolin=R,cefotaxime=R,cefoxitin=R,ceftazidime=I,ceftriaxone=R,ciprofloxacin=R,gentamicin=I,gentamicin=R,imipenem=R,levofloxacin=I,meropenem=R,nitrofurantoin=R,tetracycline=S,tobramycin=R,tobramycin=S,trimethoprim-sulfamethoxazole=R	0	SAMN04482449	AAYNQF000000000.2	GCA_016537085.2
Acinetobacter baumannii	MRSN7386	"MRSN 7386","MRSN7386","MRSN_ISO_7386","SRS1283018"	PDT000106940.2	USA:Washington, DC	Surveillance	environmental/other	amikacin=S,ampicillin-sulbactam=I,ampicillin-sulbactam=S,ampicillin=R,aztreonam=R,cefazolin=R,cefotaxime=R,cefoxitin=R,ceftazidime=I,ceftriaxone=R,ciprofloxacin=R,gentamicin=I,gentamicin=R,imipenem=I,imipenem=S,levofloxacin=I,meropenem=I,nitrofurantoin=R,tetracycline=S,tobramycin=I,tobramycin=R,tobramycin=S,trimethoprim-sulfamethoxazole=R	0	SAMN04482450	AAYNQB000000000.2	GCA_016537055.2
Acinetobacter baumannii	MRSN7388	"MRSN 7388","MRSN7388","MRSN_ISO_7388","SRS1283017"	PDT000106941.2	USA:Washington, DC	Surveillance	environmental/other	amikacin=S,ampicillin-sulbactam=I,ampicillin-sulbactam=S,ampicillin=R,aztreonam=R,cefazolin=R,cefotaxime=R,cefoxitin=R,ceftazidime=I,ceftazidime=R,ceftriaxone=R,ciprofloxacin=R,gentamicin=I,gentamicin=R,imipenem=R,imipenem=S,levofloxacin=I,meropenem=R,nitrofurantoin=R,tetracycline=S,tobramycin=R,tobramycin=S,trimethoprim-sulfamethoxazole=R	2	SAMN04482451	AAYNQE000000000.2	GCA_016537075.2
Acinetobacter baumannii	MRSN7389	"MRSN 7389","MRSN7389","MRSN_ISO_7389","SRS1283016"	PDT000106942.2	USA:Washington, DC	blood	environmental/other	amikacin=S,ampicillin-sulbactam=I,ampicillin-sulbactam=R,ampicillin=R,aztreonam=R,cefazolin=R,cefotaxime=R,cefoxitin=R,ceftazidime=I,ceftazidime=R,ceftriaxone=R,ciprofloxacin=R,gentamicin=R,imipenem=R,levofloxacin=I,levofloxacin=R,meropenem=R,nitrofurantoin=R,tetracycline=S,tobramycin=R,trimethoprim-sulfamethoxazole=R	0	SAMN04482452	AAYNPW000000000.2	GCA_016536985.2
Acinetobacter baumannii	MRSN7391	"MRSN 7391","MRSN7391","MRSN_ISO_7391","SRS1283029"	PDT000106943.2	USA:Washington, DC	Sterile Body Site	environmental/other	amikacin=S,ampicillin-sulbactam=I,ampicillin=R,aztreonam=R,cefazolin=R,cefotaxime=R,cefoxitin=R,ceftazidime=I,ceftazidime=S,ceftriaxone=I,ceftriaxone=R,ciprofloxacin=R,gentamicin=I,gentamicin=R,imipenem=I,imipenem=R,levofloxacin=I,meropenem=I,nitrofurantoin=R,tetracycline=S,tobramycin=R,tobramycin=S,trimethoprim-sulfamethoxazole=R	0	SAMN04482453	AAYNPV000000000.2	GCA_016537045.2
Acinetobacter baumannii	MRSN7394	"MRSN 7394","MRSN7394","MRSN_ISO_7394","SRS1283028"	PDT000106944.2	USA:Washington, DC	Sterile Body Site	environmental/other	amikacin=S,ampicillin-sulbactam=S,ampicillin=R,aztreonam=R,cefazolin=R,cefotaxime=R,cefoxitin=R,ceftazidime=I,ceftriaxone=R,ciprofloxacin=R,gentamicin=I,gentamicin=R,imipenem=R,levofloxacin=I,meropenem=S,nitrofurantoin=R,tetracycline=S,tobramycin=R,tobramycin=S,trimethoprim-sulfamethoxazole=R	0	SAMN04482454	AAYNQD000000000.2	GCA_016537025.2
Acinetobacter baumannii	MRSN7403	"MRSN 7403","MRSN7403","MRSN_ISO_7403","SRS1283027"	PDT000106945.2	USA:Washington, DC	Surveillance	environmental/other	amikacin=S,ampicillin-sulbactam=I,ampicillin-sulbactam=S,ampicillin=R,aztreonam=R,cefazolin=R,cefotaxime=R,cefoxitin=R,ceftazidime=I,ceftriaxone=R,ciprofloxacin=R,gentamicin=I,gentamicin=R,imipenem=R,levofloxacin=I,meropenem=I,nitrofurantoin=R,tetracycline=S,tobramycin=R,tobramycin=S,trimethoprim-sulfamethoxazole=R	0	SAMN04482455	AAYNPU000000000.2	GCA_016536965.2
Acinetobacter baumannii	MRSN11688	"MRSN 11688","MRSN11688","MRSN_ISO_11688","SRS1296695"	PDT000107047.2	USA:Washington, DC	Tissue	environmental/other	amikacin=R,ampicillin-sulbactam=I,ampicillin-sulbactam=S,ampicillin=R,aztreonam=R,cefazolin=R,cefotaxime=R,cefotetan=R,ceftazidime=R,ceftriaxone=R,ciprofloxacin=R,doripenem=S,gentamicin=R,imipenem=S,levofloxacin=R,meropenem=S,nitrofurantoin=R,tetracycline=S,tigecycline=S,tobramycin=I,tobramycin=R,trimethoprim-sulfamethoxazole=S	0	SAMN04485907	AAYNPX000000000.2	GCA_016537005.2
Acinetobacter baumannii	MRSN11701	"MRSN 11701","MRSN11701","MRSN_ISO_11701","SRS1296694"	PDT000107048.2	USA:Washington, DC	wound	environmental/other	amikacin=R,ampicillin-sulbactam=S,ampicillin=R,aztreonam=R,cefazolin=R,cefotaxime=R,cefotetan=R,ceftazidime=R,ceftriaxone=R,ciprofloxacin=R,gentamicin=R,imipenem=S,levofloxacin=I,levofloxacin=R,meropenem=S,nitrofurantoin=R,tetracycline=R,tigecycline=S,tobramycin=R,trimethoprim-sulfamethoxazole=R	0	SAMN04485908	AAYNPZ000000000.2	GCA_016537065.2
Acinetobacter baumannii	MRSN11708	"MRSN 11708","MRSN11708","MRSN_ISO_11708","SRS1296693"	PDT000107049.2	USA:Washington, DC	Tissue	environmental/other	amikacin=I,amikacin=S,ampicillin-sulbactam=R,ampicillin=R,aztreonam=R,cefazolin=R,cefotaxime=R,cefotetan=R,ceftazidime=R,ceftriaxone=R,ciprofloxacin=R,gentamicin=R,imipenem=S,levofloxacin=R,meropenem=S,nitrofurantoin=R,tetracycline=R,tigecycline=I,tobramycin=I,tobramycin=S,trimethoprim-sulfamethoxazole=R	0	SAMN04485909	AAYNPY000000000.2	GCA_016536865.2
Acinetobacter baumannii	MRSN11729	"MRSN 11729","MRSN11729","MRSN_ISO_11729","SRS1296692"	PDT000107050.2	USA:Washington, DC	wound	environmental/other	amikacin=S,ampicillin-sulbactam=S,ampicillin=R,aztreonam=R,cefazolin=R,cefotaxime=R,cefotetan=R,ceftazidime=R,ceftriaxone=R,ciprofloxacin=R,ciprofloxacin=S,doripenem=S,gentamicin=R,imipenem=S,levofloxacin=S,meropenem=S,nitrofurantoin=R,tetracycline=I,tetracycline=S,tigecycline=S,tobramycin=S,trimethoprim-sulfamethoxazole=R	3	SAMN04485910	AAYNQA000000000.2	GCA_016536895.2
Acinetobacter baumannii	MRSN11739	"MRSN 11739","MRSN11739","MRSN_ISO_11739","SRS1296691"	PDT000107051.2	USA:Washington, DC	urine	environmental/other	amikacin=R,ampicillin-sulbactam=R,ampicillin=R,aztreonam=R,cefazolin=R,cefotaxime=R,cefotetan=R,ceftazidime=R,ceftriaxone=R,ciprofloxacin=R,doripenem=S,gentamicin=R,imipenem=S,levofloxacin=I,levofloxacin=R,meropenem=S,nitrofurantoin=R,tetracycline=R,tigecycline=S,tobramycin=R,trimethoprim-sulfamethoxazole=R	0	SAMN04485911	AAYNQC000000000.2	GCA_016536925.2
Acinetobacter baumannii	MRSN11747	"MRSN 11747","MRSN11747","MRSN_ISO_11747","SRS1296690"	PDT000107052.2	USA:Washington, DC	Tissue	environmental/other	amikacin=R,ampicillin-sulbactam=I,ampicillin-sulbactam=R,ampicillin=R,aztreonam=R,cefazolin=R,cefotaxime=R,cefotetan=R,ceftazidime=I,ceftazidime=R,ceftriaxone=R,ciprofloxacin=R,doripenem=S,gentamicin=R,imipenem=R,levofloxacin=R,meropenem=R,moxifloxacin=R,nitrofurantoin=R,tetracycline=R,tigecycline=R,tobramycin=R,trimethoprim-sulfamethoxazole=R	0	SAMN04485912	AAYNPP000000000.2	GCA_016536905.2
Acinetobacter baumannii	MRSN11760	"MRSN 11760","MRSN11760","MRSN_ISO_11760","SRS1296689"	PDT000107053.2	USA:Washington, DC	wound	environmental/other	amikacin=I,amikacin=S,ampicillin-sulbactam=R,ampicillin=R,aztreonam=R,cefazolin=R,cefotaxime=R,cefotetan=R,ceftazidime=R,ceftriaxone=R,ciprofloxacin=R,gentamicin=R,imipenem=S,levofloxacin=I,levofloxacin=R,meropenem=S,nitrofurantoin=R,tetracycline=R,tigecycline=S,tobramycin=R,tobramycin=S,trimethoprim-sulfamethoxazole=R	3	SAMN04485913	AAYNPI000000000.2	GCA_016536875.2
Acinetobacter baumannii	MRSN11765	"MRSN 11765","MRSN11765","MRSN_ISO_11765","SRS1296688"	PDT000107054.2	USA:Washington, DC	wound	environmental/other	amikacin=S,ampicillin-sulbactam=S,ampicillin=R,aztreonam=I,aztreonam=R,cefazolin=R,cefotaxime=S,cefotetan=R,ceftazidime=S,ceftriaxone=I,ceftriaxone=S,ciprofloxacin=I,ciprofloxacin=S,doripenem=S,gentamicin=S,imipenem=S,levofloxacin=S,meropenem=S,nitrofurantoin=R,tetracycline=S,tigecycline=S,tobramycin=S,trimethoprim-sulfamethoxazole=S		SAMN04485914	AAYNPM000000000.2	GCA_016536845.2
Acinetobacter baumannii	MRSN11772	"MRSN 11772","MRSN11772","MRSN_ISO_11772","SRS1296687"	PDT000107055.2	USA:Washington, DC	wound	environmental/other	amikacin=R,ampicillin-sulbactam=R,ampicillin-sulbactam=S,ampicillin=R,aztreonam=R,cefazolin=R,cefotaxime=R,cefotetan=R,ceftazidime=R,ceftriaxone=R,ciprofloxacin=R,doripenem=S,gentamicin=R,imipenem=S,levofloxacin=R,meropenem=S,nitrofurantoin=R,tetracycline=R,tigecycline=S,tobramycin=I,tobramycin=R,trimethoprim-sulfamethoxazole=R	0	SAMN04485915	AAYNPK000000000.2	GCA_016536825.2
Acinetobacter baumannii	MRSN11783	"MRSN 11783","MRSN11783","MRSN_ISO_11783","SRS1296686"	PDT000107056.2	USA:Washington, DC	Tissue	environmental/other	amikacin=I,amikacin=R,ampicillin-sulbactam=I,ampicillin-sulbactam=R,ampicillin=R,aztreonam=R,cefazolin=R,cefotaxime=R,ceftazidime=R,ceftriaxone=R,ciprofloxacin=R,gentamicin=R,imipenem=S,levofloxacin=R,meropenem=S,moxifloxacin=R,nitrofurantoin=R,tetracycline=R,tigecycline=S,tobramycin=R,trimethoprim-sulfamethoxazole=R	0	SAMN04485916	AAYNPQ000000000.2	GCA_016536795.2
Acinetobacter baumannii	MRSN11788	"MRSN 11788","MRSN11788","MRSN_ISO_11788","SRS1296685"	PDT000107057.2	USA:Washington, DC	blood	environmental/other	amikacin=I,amikacin=R,ampicillin-sulbactam=I,ampicillin-sulbactam=R,ampicillin=R,aztreonam=R,cefazolin=R,cefotaxime=R,ceftazidime=R,ceftriaxone=R,ciprofloxacin=R,gentamicin=R,imipenem=S,levofloxacin=R,meropenem=S,moxifloxacin=R,nitrofurantoin=R,tetracycline=R,tigecycline=S,tobramycin=R,trimethoprim-sulfamethoxazole=R	4	SAMN04485917	AAYNPL000000000.2	GCA_016536725.2
Acinetobacter baumannii	MRSN8900	"MRSN 8900","MRSN8900","MRSN_ISO_8900","SRS1296696"	PDT000107058.2	USA:Washington, DC	wound	environmental/other	amikacin=R,ampicillin-sulbactam=S,ampicillin=R,aztreonam=R,cefazolin=R,cefotaxime=R,cefotetan=R,ceftazidime=R,ceftriaxone=R,ciprofloxacin=R,gentamicin=R,imipenem=S,levofloxacin=R,meropenem=S,nitrofurantoin=R,tetracycline=R,tigecycline=I,tobramycin=R,trimethoprim-sulfamethoxazole=R	11	SAMN04485918	AAYNPR000000000.2	GCA_016536785.2
Acinetobacter baumannii	MRSN10371	"MRSN 10371","MRSN10371","MRSN_ISO_10371","SRS1296698"	PDT000107059.2	USA:Washington, DC	urine	environmental/other	amikacin=I,amikacin=S,ampicillin-sulbactam=R,ampicillin=R,aztreonam=R,cefazolin=R,cefotaxime=R,cefotetan=R,ceftazidime=R,ceftriaxone=R,ciprofloxacin=R,gentamicin=R,gentamicin=S,imipenem=I,levofloxacin=R,nitrofurantoin=R,tetracycline=R,tigecycline=S,tobramycin=I,tobramycin=R,trimethoprim-sulfamethoxazole=R	6	SAMN04485901	AAYNPO000000000.2	GCA_016536735.2
Acinetobacter baumannii	MRSN11659	"MRSN 11659","MRSN11659","MRSN_ISO_11659","SRS1296703"	PDT000107061.2	USA:Washington, DC	Surveillance	environmental/other	amikacin=S,ampicillin-sulbactam=I,ampicillin-sulbactam=S,ampicillin=R,aztreonam=R,cefazolin=R,cefotaxime=R,cefotetan=R,ceftazidime=R,ceftriaxone=R,ciprofloxacin=R,doripenem=S,gentamicin=R,imipenem=S,levofloxacin=R,meropenem=S,nitrofurantoin=R,tetracycline=S,tigecycline=S,tobramycin=I,tobramycin=R,trimethoprim-sulfamethoxazole=R	22	SAMN04485903	AAYNPT000000000.2	GCA_016536745.2
Acinetobacter baumannii	MRSN11660	"MRSN 11660","MRSN11660","MRSN_ISO_11660","SRS1296702"	PDT000107062.2	USA:Washington, DC	blood	environmental/other	amikacin=S,ampicillin-sulbactam=R,ampicillin=R,aztreonam=R,cefazolin=R,cefotaxime=R,cefotetan=R,ceftazidime=R,ceftriaxone=R,ciprofloxacin=R,gentamicin=R,imipenem=S,levofloxacin=I,levofloxacin=R,meropenem=S,nitrofurantoin=R,tetracycline=R,tigecycline=S,tobramycin=I,tobramycin=S,trimethoprim-sulfamethoxazole=R	16	SAMN04485904	AAYNPJ000000000.2	GCA_016536645.2
Acinetobacter baumannii	MRSN11801	"MRSN 11801","MRSN11801","MRSN_ISO_11801","SRS1296711"	PDT000107066.2	USA:Washington, DC	urine	environmental/other	amikacin=R,ampicillin-sulbactam=S,ampicillin=R,aztreonam=R,cefazolin=R,cefotaxime=R,ceftazidime=R,ceftriaxone=R,ciprofloxacin=R,doripenem=S,gentamicin=R,imipenem=S,levofloxacin=R,meropenem=S,moxifloxacin=R,nitrofurantoin=R,tetracycline=R,tigecycline=S,tobramycin=R,trimethoprim-sulfamethoxazole=R	12	SAMN04487133	AAYNPS000000000.2	GCA_016536695.2
Acinetobacter baumannii	MRSN11813	"MRSN 11813","MRSN11813","MRSN_ISO_11813","SRS1296710"	PDT000107067.2	USA:Washington, DC	wound	environmental/other	amikacin=S,ampicillin-sulbactam=R,ampicillin=R,aztreonam=R,cefazolin=R,cefotaxime=R,ceftazidime=R,ceftriaxone=R,ciprofloxacin=R,doripenem=S,gentamicin=R,imipenem=S,levofloxacin=I,levofloxacin=R,meropenem=S,moxifloxacin=I,nitrofurantoin=R,tetracycline=R,tigecycline=S,tobramycin=S,trimethoprim-sulfamethoxazole=R,trimethoprim-sulfamethoxazole=S	0	SAMN04487134	AAYNPN000000000.2	GCA_016536635.2
Acinetobacter baumannii	MRSN11815	"MRSN 11815","MRSN11815","MRSN_ISO_11815","SRS1296708"	PDT000107068.2	USA:Washington, DC	wound	environmental/other	amikacin=S,ampicillin-sulbactam=S,ampicillin=R,aztreonam=I,aztreonam=R,cefazolin=R,cefotaxime=I,ceftazidime=S,ceftriaxone=I,ciprofloxacin=S,doripenem=S,gentamicin=S,imipenem=S,levofloxacin=S,meropenem=S,moxifloxacin=S,nitrofurantoin=R,tetracycline=S,tigecycline=S,tobramycin=S,trimethoprim-sulfamethoxazole=S	0	SAMN04487135	AAYNPF000000000.2	GCA_016536685.2
Acinetobacter baumannii	MRSN11823	"MRSN 11823","MRSN11823","MRSN_ISO_11823","SRS1296706"	PDT000107071.2	USA:Washington, DC	Surveillance	environmental/other	amikacin=S,ampicillin-sulbactam=R,ampicillin=R,aztreonam=R,cefazolin=R,cefotaxime=R,ceftazidime=R,ceftriaxone=R,ciprofloxacin=R,gentamicin=R,imipenem=S,levofloxacin=R,meropenem=S,moxifloxacin=R,nitrofurantoin=R,tetracycline=R,tigecycline=S,tobramycin=I,tobramycin=S,trimethoprim-sulfamethoxazole=R,trimethoprim-sulfamethoxazole=S	10	SAMN04487138	AAYNOZ000000000.2	GCA_016536545.2
Acinetobacter baumannii	MRSN15039	"MRSN 15039","MRSN15039","MRSN_ISO_15039","SRS1296721"	PDT000107074.2	USA:Washington, DC		environmental/other	amikacin=R,ampicillin-sulbactam=R,ampicillin=R,aztreonam=R,cefazolin=R,cefotaxime=R,ceftazidime=R,ceftriaxone=R,ciprofloxacin=R,doripenem=S,gentamicin=R,imipenem=S,levofloxacin=R,meropenem=S,moxifloxacin=R,nitrofurantoin=R,tetracycline=R,tigecycline=S,tobramycin=I,tobramycin=R,trimethoprim-sulfamethoxazole=R	0	SAMN04487141	AAYNPE000000000.2	GCA_016536585.2
Acinetobacter baumannii	MRSN15045	"MRSN 15045","MRSN15045","MRSN_ISO_15045","SRS1296720"	PDT000107075.2	USA:Washington, DC		environmental/other	amikacin=S,ampicillin-sulbactam=S,ampicillin=R,aztreonam=R,cefazolin=R,cefotaxime=I,ceftazidime=S,ceftriaxone=I,ceftriaxone=S,ciprofloxacin=S,doripenem=S,gentamicin=S,imipenem=S,levofloxacin=S,meropenem=S,moxifloxacin=S,nitrofurantoin=R,tetracycline=S,tigecycline=S,tobramycin=S,trimethoprim-sulfamethoxazole=S		SAMN04487142	AAYNOW000000000.2	GCA_016536535.2
Acinetobacter baumannii	MRSN15046	"MRSN 15046","MRSN15046","MRSN_ISO_15046","SRS1296719"	PDT000107076.2	USA:Washington, DC	wound	environmental/other	amikacin=S,ampicillin-sulbactam=S,ampicillin=R,aztreonam=I,aztreonam=R,cefazolin=R,cefotaxime=S,ceftazidime=S,ceftriaxone=S,ciprofloxacin=R,doripenem=S,gentamicin=I,gentamicin=S,imipenem=S,levofloxacin=S,meropenem=S,moxifloxacin=S,nitrofurantoin=R,tetracycline=I,tigecycline=S,tobramycin=S,trimethoprim-sulfamethoxazole=S		SAMN04487143	AAYNPG000000000.2	GCA_016536475.2
Acinetobacter baumannii	MRSN15065	"MRSN 15065","MRSN15065","MRSN_ISO_15065","SRS1296718"	PDT000107077.2	USA:Washington, DC	Tissue	environmental/other	amikacin=S,ampicillin-sulbactam=R,ampicillin-sulbactam=S,ampicillin=R,aztreonam=R,cefazolin=R,cefotaxime=R,ceftazidime=R,ceftriaxone=R,ciprofloxacin=R,gentamicin=R,imipenem=S,levofloxacin=R,meropenem=S,moxifloxacin=R,nitrofurantoin=R,tetracycline=R,tigecycline=S,tobramycin=R,trimethoprim-sulfamethoxazole=R	0	SAMN04487144	AAYNOX000000000.2	GCA_016536465.2
Acinetobacter baumannii	MRSN15066	"MRSN 15066","MRSN15066","MRSN_ISO_15066","SRS1296717"	PDT000107078.2	USA:Washington, DC	blood	environmental/other	amikacin=R,ampicillin-sulbactam=I,ampicillin-sulbactam=R,ampicillin=R,aztreonam=R,cefazolin=R,cefotaxime=R,ceftazidime=R,ceftriaxone=R,ciprofloxacin=R,gentamicin=R,imipenem=S,levofloxacin=R,meropenem=S,moxifloxacin=R,nitrofurantoin=R,tetracycline=R,tigecycline=S,tobramycin=I,tobramycin=R,trimethoprim-sulfamethoxazole=R	1	SAMN04487145	AAYNOY000000000.2	GCA_016536445.2
Acinetobacter baumannii	MRSN15079	"MRSN 15079","MRSN15079","MRSN_ISO_15079","SRS1296715"	PDT000107080.2	USA:Washington, DC	respiratory	environmental/other	amikacin=R,ampicillin-sulbactam=R,ampicillin-sulbactam=S,ampicillin=R,aztreonam=R,cefazolin=R,cefotaxime=R,ceftazidime=R,ceftriaxone=R,ciprofloxacin=R,gentamicin=R,imipenem=S,levofloxacin=R,meropenem=S,moxifloxacin=R,nitrofurantoin=R,tetracycline=R,tigecycline=S,tobramycin=R,trimethoprim-sulfamethoxazole=R	1	SAMN04487147	AAYNPA000000000.2	GCA_016536485.2
Acinetobacter baumannii	MRSN15086	"MRSN 15086","MRSN15086","MRSN_ISO_15086","SRS1296714"	PDT000107081.2	USA:Washington, DC	Sterile Fluid	environmental/other	amikacin=R,ampicillin-sulbactam=S,ampicillin=R,aztreonam=I,aztreonam=R,cefazolin=R,cefotaxime=R,ceftazidime=S,ceftriaxone=R,ciprofloxacin=I,ciprofloxacin=S,doripenem=S,gentamicin=R,imipenem=S,levofloxacin=S,meropenem=S,moxifloxacin=S,nitrofurantoin=R,tetracycline=R,tigecycline=S,tobramycin=I,tobramycin=R,trimethoprim-sulfamethoxazole=R	18	SAMN04487148	AAYNPC000000000.2	GCA_016536425.2
Acinetobacter baumannii	MRSN921	"MRSN 921","MRSN921","MRSN_ISO_921","SRS1296713"	PDT000107082.2	USA:Washington, DC	wound	environmental/other	amikacin=R,amikacin=S,ampicillin-sulbactam=S,ampicillin=R,aztreonam=R,cefazolin=R,cefoxitin=R,ceftazidime=R,ceftriaxone=R,ciprofloxacin=R,gentamicin=R,imipenem=I,levofloxacin=R,meropenem=R,nitrofurantoin=R,tetracycline=R,tobramycin=R,trimethoprim-sulfamethoxazole=R	3	SAMN04487149	AAYNON000000000.2	GCA_016536375.2
Acinetobacter baumannii	MRSN11797	"MRSN 11797","MRSN11797","MRSN_ISO_11797","SRS1296725"	PDT000107083.2	USA:Washington, DC	respiratory	environmental/other	amikacin=I,ampicillin-sulbactam=I,ampicillin-sulbactam=R,ampicillin=R,aztreonam=R,cefazolin=R,cefotaxime=R,ceftazidime=R,ceftriaxone=R,ciprofloxacin=R,doripenem=S,gentamicin=R,imipenem=S,levofloxacin=R,meropenem=S,moxifloxacin=R,nitrofurantoin=R,tetracycline=R,tigecycline=S,tobramycin=R,trimethoprim-sulfamethoxazole=R	1	SAMN04487132	AAYNOR000000000.2	GCA_016536345.2
Acinetobacter baumannii	MRSN7069	"MRSN 7069","MRSN7069","MRSN_ISO_7069","SRS1296797"	PDT000107097.2	USA:Washington, DC	wound	environmental/other	amikacin=S,ampicillin-sulbactam=R,ampicillin-sulbactam=S,ampicillin=R,aztreonam=R,cefazolin=R,cefotaxime=R,cefoxitin=R,ceftazidime=I,ceftazidime=S,ceftriaxone=I,ceftriaxone=R,ciprofloxacin=R,doripenem=S,gentamicin=R,gentamicin=S,imipenem=S,levofloxacin=R,nitrofurantoin=R,tetracycline=I,tetracycline=R,tobramycin=S,trimethoprim-sulfamethoxazole=R	11	SAMN04488268	AAYNOQ000000000.2	GCA_016536325.2
Acinetobacter baumannii	MRSN7072	"MRSN 7072","MRSN7072","MRSN_ISO_7072","SRS1296796"	PDT000107098.2	USA:Washington, DC	wound	environmental/other	amikacin=R,ampicillin-sulbactam=R,ampicillin=R,aztreonam=R,cefazolin=R,cefotaxime=R,cefoxitin=R,ceftazidime=R,ceftriaxone=R,ciprofloxacin=R,doripenem=S,gentamicin=R,imipenem=S,levofloxacin=R,nitrofurantoin=R,tetracycline=R,tobramycin=I,tobramycin=R,trimethoprim-sulfamethoxazole=R	0	SAMN04488269	AAYNOV000000000.2	GCA_016536355.2
Acinetobacter baumannii	MRSN7086	"MRSN 7086","MRSN7086","MRSN_ISO_7086","SRS1296795"	PDT000107099.2	USA:Washington, DC	respiratory	environmental/other	amikacin=S,ampicillin-sulbactam=S,ampicillin=R,aztreonam=R,cefazolin=R,cefotaxime=R,cefoxitin=R,ceftazidime=R,ceftriaxone=R,ciprofloxacin=R,gentamicin=R,imipenem=S,levofloxacin=I,levofloxacin=S,nitrofurantoin=R,tetracycline=R,tobramycin=R,trimethoprim-sulfamethoxazole=R	0	SAMN04488270	AAYNOK000000000.2	GCA_016536395.2
Acinetobacter baumannii	MRSN7128	"MRSN 7128","MRSN7128","MRSN_ISO_7128","SRS1296794"	PDT000107100.2	USA:Washington, DC	Surveillance	environmental/other	amikacin=R,ampicillin-sulbactam=I,ampicillin-sulbactam=S,ampicillin=R,aztreonam=R,cefazolin=R,cefotaxime=R,cefoxitin=R,ceftazidime=R,ceftriaxone=R,ciprofloxacin=R,gentamicin=R,imipenem=S,levofloxacin=R,nitrofurantoin=R,tetracycline=R,tobramycin=R,trimethoprim-sulfamethoxazole=R	1	SAMN04488271	AAYNOU000000000.2	GCA_016536285.2
Acinetobacter baumannii	MRSN7134	"MRSN 7134","MRSN7134","MRSN_ISO_7134","SRS1296793"	PDT000107101.2	USA:Washington, DC	Surveillance	environmental/other	amikacin=R,ampicillin-sulbactam=S,ampicillin=R,aztreonam=R,cefazolin=R,cefotaxime=R,cefoxitin=R,ceftazidime=R,ceftriaxone=R,ciprofloxacin=R,gentamicin=R,imipenem=S,levofloxacin=R,nitrofurantoin=R,tetracycline=R,tobramycin=R,trimethoprim-sulfamethoxazole=R	2	SAMN04488272	AAYNOS000000000.2	GCA_016536305.2
Acinetobacter baumannii	MRSN7154	"MRSN 7154","MRSN7154","MRSN_ISO_7154","SRS1296792"	PDT000107102.2	USA:Washington, DC	Sterile Body Site	environmental/other	amikacin=R,ampicillin-sulbactam=R,ampicillin=R,aztreonam=R,cefazolin=R,cefotaxime=R,cefoxitin=R,ceftazidime=I,ceftazidime=R,ceftriaxone=R,ciprofloxacin=R,doripenem=S,gentamicin=R,imipenem=S,levofloxacin=R,nitrofurantoin=R,tetracycline=R,tobramycin=I,tobramycin=R,tobramycin=S,trimethoprim-sulfamethoxazole=R	4	SAMN04488273	AAYNOT000000000.2	GCA_016536225.2
Acinetobacter baumannii	MRSN7161	"MRSN 7161","MRSN7161","MRSN_ISO_7161","SRS1296791"	PDT000107103.2	USA:Washington, DC	Surveillance	environmental/other	amikacin=R,ampicillin-sulbactam=S,ampicillin=R,aztreonam=R,cefazolin=R,cefotaxime=R,cefoxitin=R,ceftazidime=R,ceftriaxone=R,ciprofloxacin=R,gentamicin=R,imipenem=S,levofloxacin=R,nitrofurantoin=R,tetracycline=R,tobramycin=R,trimethoprim-sulfamethoxazole=R	3	SAMN04488274	AAYNOL000000000.2	GCA_016536185.2
Acinetobacter baumannii	MRSN7173	"MRSN 7173","MRSN7173","MRSN_ISO_7173","SRS1296787"	PDT000107104.2	USA:Washington, DC	wound	environmental/other	amikacin=R,ampicillin-sulbactam=S,ampicillin=R,aztreonam=R,cefazolin=R,cefotaxime=R,cefoxitin=R,ceftazidime=R,ceftriaxone=R,ciprofloxacin=R,gentamicin=R,imipenem=S,levofloxacin=R,nitrofurantoin=R,tetracycline=R,tobramycin=R,trimethoprim-sulfamethoxazole=R	0	SAMN04488275	AAYNOO000000000.2	GCA_016536265.2
Acinetobacter baumannii	MRSN7184	"MRSN 7184","MRSN7184","MRSN_ISO_7184","SRS1296790"	PDT000107105.2	USA:Washington, DC	Surveillance	environmental/other	amikacin=S,ampicillin-sulbactam=R,ampicillin-sulbactam=S,ampicillin=R,aztreonam=R,cefazolin=R,cefotaxime=R,cefoxitin=R,ceftazidime=R,ceftriaxone=R,ciprofloxacin=S,doripenem=S,gentamicin=R,imipenem=S,levofloxacin=S,nitrofurantoin=R,tetracycline=S,tobramycin=I,tobramycin=R,trimethoprim-sulfamethoxazole=R		SAMN04488276	AAYNOM000000000.2	GCA_016536235.2
Acinetobacter baumannii	MRSN7220	"MRSN 7220","MRSN7220","MRSN_ISO_7220","SRS1296789"	PDT000107106.2	USA:Washington, DC	Surveillance	environmental/other	amikacin=S,ampicillin-sulbactam=R,ampicillin=R,aztreonam=R,cefazolin=R,cefotaxime=R,cefoxitin=R,ceftazidime=R,ceftriaxone=R,ciprofloxacin=R,doripenem=S,gentamicin=R,imipenem=S,levofloxacin=I,levofloxacin=S,nitrofurantoin=R,tetracycline=R,tobramycin=I,tobramycin=R,trimethoprim-sulfamethoxazole=R	14	SAMN04488277	AAYNOB000000000.2	GCA_016536025.2
Acinetobacter baumannii	MRSN7238	"MRSN 7238","MRSN7238","MRSN_ISO_7238","SRS1296788"	PDT000107107.2	USA:Washington, DC	Sterile Body Site	environmental/other	amikacin=S,ampicillin-sulbactam=R,ampicillin=R,aztreonam=R,cefazolin=R,cefotaxime=R,cefoxitin=R,ceftazidime=R,ceftriaxone=R,ciprofloxacin=R,doripenem=S,gentamicin=R,imipenem=S,levofloxacin=I,levofloxacin=S,nitrofurantoin=R,tetracycline=R,tobramycin=S,trimethoprim-sulfamethoxazole=R	25	SAMN04488278	AAYNOD000000000.2	GCA_016535945.2
Acinetobacter baumannii	MRSN7279	"MRSN 7279","MRSN7279","MRSN_ISO_7279","SRS1296817"	PDT000107108.2	USA:Washington, DC	respiratory	environmental/other	amikacin=R,ampicillin-sulbactam=R,ampicillin=R,aztreonam=R,cefazolin=R,cefotaxime=R,cefoxitin=R,ceftazidime=R,ceftriaxone=R,ciprofloxacin=R,doripenem=S,gentamicin=R,imipenem=S,levofloxacin=I,levofloxacin=R,nitrofurantoin=R,tetracycline=R,tobramycin=R,trimethoprim-sulfamethoxazole=R	0	SAMN04488279	AAYNOC000000000.2	GCA_016535985.2
Acinetobacter baumannii	MRSN7310	"MRSN 7310","MRSN7310","MRSN_ISO_7310","SRS1296816"	PDT000107109.2	USA:Washington, DC	Sterile Body Site	environmental/other	amikacin=R,ampicillin-sulbactam=R,ampicillin=R,aztreonam=R,cefazolin=R,cefotaxime=R,cefoxitin=R,ceftazidime=R,ceftriaxone=R,ciprofloxacin=R,doripenem=S,gentamicin=R,imipenem=S,levofloxacin=R,nitrofurantoin=R,tetracycline=R,tobramycin=S,trimethoprim-sulfamethoxazole=R	4	SAMN04488280	AAYNNZ000000000.2	GCA_016536005.2
Acinetobacter baumannii	MRSN7344	"MRSN 7344","MRSN7344","MRSN_ISO_7344","SRS1296815"	PDT000107110.2	USA:Washington, DC	Surveillance	environmental/other	amikacin=S,ampicillin-sulbactam=R,ampicillin=R,aztreonam=R,cefazolin=R,cefotaxime=R,cefoxitin=R,ceftazidime=R,ceftriaxone=R,ciprofloxacin=R,gentamicin=R,imipenem=S,levofloxacin=R,meropenem=S,nitrofurantoin=R,tetracycline=R,tobramycin=R,tobramycin=S,trimethoprim-sulfamethoxazole=R	0	SAMN04488281	AAYNNV000000000.2	GCA_016537535.2
Acinetobacter baumannii	MRSN7349	"MRSN 7349","MRSN7349","MRSN_ISO_7349","SRS1296814"	PDT000107111.2	USA:Washington, DC	respiratory	environmental/other	amikacin=R,ampicillin-sulbactam=R,ampicillin=R,aztreonam=R,cefazolin=R,cefotaxime=R,cefoxitin=R,ceftazidime=R,ceftriaxone=R,ciprofloxacin=R,gentamicin=R,imipenem=S,levofloxacin=I,levofloxacin=R,meropenem=S,nitrofurantoin=R,tetracycline=R,tobramycin=S,trimethoprim-sulfamethoxazole=R	0	SAMN04488282	AAYNNM000000000.2	GCA_016537345.2
Acinetobacter baumannii	MRSN7365	"MRSN 7365","MRSN7365","MRSN_ISO_7365","SRS1296813"	PDT000107112.2	USA:Washington, DC	Sterile Body Site	environmental/other	amikacin=R,ampicillin-sulbactam=R,ampicillin=R,aztreonam=R,cefazolin=R,cefotaxime=R,cefoxitin=R,ceftazidime=R,ceftriaxone=R,ciprofloxacin=R,gentamicin=R,imipenem=S,levofloxacin=I,levofloxacin=R,meropenem=S,nitrofurantoin=R,tetracycline=R,tobramycin=R,trimethoprim-sulfamethoxazole=R	2	SAMN04488283	AAYNNT000000000.2	GCA_016537285.2
Acinetobacter baumannii	MRSN7404	"MRSN 7404","MRSN7404","MRSN_ISO_7404","SRS1296812"	PDT000107113.2	USA:Washington, DC	Sterile Body Site	environmental/other	amikacin=S,ampicillin-sulbactam=S,ampicillin=R,aztreonam=R,cefazolin=R,cefotaxime=R,cefoxitin=R,ceftazidime=I,ceftazidime=S,ceftriaxone=I,ceftriaxone=R,ciprofloxacin=R,gentamicin=R,imipenem=S,levofloxacin=I,meropenem=S,nitrofurantoin=R,tetracycline=R,tobramycin=I,tobramycin=R,trimethoprim-sulfamethoxazole=R	3	SAMN04488284	AAYNNR000000000.2	GCA_016537245.2
Acinetobacter baumannii	MRSN7405	"MRSN 7405","MRSN7405","MRSN_ISO_7405","SRS1296811"	PDT000107114.2	USA:Washington, DC	blood	environmental/other	amikacin=R,ampicillin-sulbactam=I,ampicillin-sulbactam=R,ampicillin=R,aztreonam=R,cefazolin=R,cefotaxime=R,cefoxitin=R,ceftazidime=R,ceftriaxone=R,ciprofloxacin=R,gentamicin=R,gentamicin=S,imipenem=S,levofloxacin=I,levofloxacin=R,meropenem=S,nitrofurantoin=R,tetracycline=S,tobramycin=I,tobramycin=S,trimethoprim-sulfamethoxazole=R	0	SAMN04488285	AAYNNX000000000.2	GCA_016537635.2
Acinetobacter baumannii	MRSN7441	"MRSN 7441","MRSN7441","MRSN_ISO_7441","SRS1296810"	PDT000107115.2	USA:Washington, DC	blood	environmental/other	amikacin=S,ampicillin-sulbactam=R,ampicillin=R,aztreonam=R,cefazolin=R,cefotaxime=R,cefoxitin=R,ceftazidime=R,ceftriaxone=R,ciprofloxacin=R,gentamicin=R,imipenem=S,levofloxacin=S,meropenem=S,nitrofurantoin=R,tetracycline=R,tobramycin=I,tobramycin=R,trimethoprim-sulfamethoxazole=S	1	SAMN04488286	AAYNNP000000000.2	GCA_016537215.2
Acinetobacter baumannii	MRSN7448	"MRSN 7448","MRSN7448","MRSN_ISO_7448","SRS1296809"	PDT000107116.2	USA:Washington, DC	blood	environmental/other	amikacin=R,ampicillin-sulbactam=S,ampicillin=R,aztreonam=R,cefazolin=R,cefotaxime=R,cefoxitin=R,ceftazidime=R,ceftriaxone=R,ciprofloxacin=R,gentamicin=R,imipenem=S,levofloxacin=R,meropenem=S,nitrofurantoin=R,tetracycline=R,tobramycin=R,trimethoprim-sulfamethoxazole=R	1	SAMN04488287	AAYNNS000000000.2	GCA_016537685.2
Acinetobacter baumannii	MRSN7468	"MRSN 7468","MRSN7468","MRSN_ISO_7468","SRS1296807"	PDT000107118.2	USA:Washington, DC	Sterile Body Site	environmental/other	amikacin=R,ampicillin-sulbactam=R,ampicillin=R,aztreonam=R,cefazolin=R,cefotaxime=R,cefoxitin=R,ceftazidime=R,ceftriaxone=R,ciprofloxacin=R,gentamicin=R,imipenem=S,levofloxacin=R,meropenem=S,nitrofurantoin=R,tetracycline=R,tobramycin=S,trimethoprim-sulfamethoxazole=R	2	SAMN04488289	AAYNNO000000000.2	GCA_016537155.2
Acinetobacter baumannii	MRSN7469	"MRSN 7469","MRSN7469","MRSN_ISO_7469","SRS1296821"	PDT000107119.2	USA:Washington, DC	respiratory	environmental/other	amikacin=R,ampicillin-sulbactam=I,ampicillin-sulbactam=R,ampicillin=R,aztreonam=R,cefazolin=R,cefotaxime=R,cefoxitin=R,ceftazidime=R,ceftriaxone=R,ciprofloxacin=I,ciprofloxacin=R,gentamicin=R,imipenem=S,levofloxacin=S,meropenem=S,nitrofurantoin=R,tetracycline=S,tobramycin=I,tobramycin=R,tobramycin=S,trimethoprim-sulfamethoxazole=R	0	SAMN04488290	AAYNNU000000000.2	GCA_016537625.2
Acinetobacter baumannii	MRSN7474	"MRSN 7474","MRSN7474","MRSN_ISO_7474","SRS1296820"	PDT000107120.2	USA:Washington, DC	Surveillance	environmental/other	amikacin=S,ampicillin-sulbactam=R,ampicillin=R,aztreonam=R,cefazolin=R,cefotaxime=I,cefoxitin=R,ceftazidime=S,ceftriaxone=I,ceftriaxone=S,ciprofloxacin=R,gentamicin=R,imipenem=S,levofloxacin=S,meropenem=S,nitrofurantoin=R,tetracycline=R,tobramycin=S,trimethoprim-sulfamethoxazole=R	6	SAMN04488291	AAYNNQ000000000.2	GCA_016537145.2
Acinetobacter baumannii	MRSN7570	"MRSN 7570","MRSN7570","MRSN_ISO_7570","SRS1296818"	PDT000107122.2	USA:Washington, DC	blood	environmental/other	amikacin=R,ampicillin-sulbactam=S,ampicillin=R,aztreonam=R,cefazolin=R,cefotaxime=R,cefoxitin=R,ceftazidime=R,ceftriaxone=R,ciprofloxacin=R,gentamicin=R,imipenem=S,levofloxacin=R,meropenem=S,nitrofurantoin=R,tetracycline=R,tobramycin=R,trimethoprim-sulfamethoxazole=R	0	SAMN04488293	AAYNNW000000000.2	GCA_016537185.2
Acinetobacter baumannii	MRSN1967	"MRSN 1967","MRSN1967","SRS1296922"	PDT000107125.4	USA:Washington, DC	sputum	clinical	amikacin=R,ampicillin-sulbactam=R,ampicillin=R,aztreonam=R,cefazolin=R,cefoxitin=R,ceftazidime=R,ceftriaxone=R,ciprofloxacin=R,gentamicin=R,imipenem=R,levofloxacin=R,meropenem=R,nitrofurantoin=R,tetracycline=I,tobramycin=R,trimethoprim-sulfamethoxazole=R	4	SAMN04491036	AAYNNJ000000000.2	GCA_016535925.2
Acinetobacter baumannii	MRSN2024	"MRSN 2024","MRSN2024","SRS1296921"	PDT000107126.2	USA:Washington, DC	wound	clinical	amikacin=R,ampicillin-sulbactam=I,ampicillin=R,aztreonam=R,cefazolin=R,cefoxitin=R,ceftazidime=R,ceftriaxone=R,ciprofloxacin=R,gentamicin=R,imipenem=R,levofloxacin=R,meropenem=R,nitrofurantoin=R,tetracycline=I,tobramycin=R,trimethoprim-sulfamethoxazole=R		SAMN04491037	AAYNNH000000000.2	GCA_016535825.2
Acinetobacter baumannii	MRSN2839	"MRSN 2839","MRSN2839","SRS1296920"	PDT000107127.2	USA:Washington, DC	Surveillance	clinical	amikacin=R,ampicillin-sulbactam=R,ampicillin=R,aztreonam=R,cefazolin=R,cefotaxime=R,cefoxitin=R,ceftazidime=R,ceftriaxone=R,ciprofloxacin=R,gentamicin=R,imipenem=R,levofloxacin=R,meropenem=R,nitrofurantoin=R,tetracycline=S,tobramycin=I,tobramycin=R,trimethoprim-sulfamethoxazole=R	0	SAMN04491038	AAYNNA000000000.2	GCA_016535765.2
Acinetobacter baumannii	MRSN3607	"MRSN 3607","MRSN3607","SRS1296918"	PDT000107128.2	USA:Washington, DC	Tissue	clinical	amikacin=I,amikacin=R,ampicillin-sulbactam=R,ampicillin=R,aztreonam=R,cefazolin=R,cefoxitin=R,ceftazidime=R,ceftriaxone=R,ciprofloxacin=R,gentamicin=R,imipenem=I,imipenem=R,levofloxacin=I,levofloxacin=R,meropenem=R,nitrofurantoin=R,tetracycline=R,tobramycin=S,trimethoprim-sulfamethoxazole=R		SAMN04491039	AAYNND000000000.2	GCA_016535785.2
Acinetobacter baumannii	MRSN7730	"MRSN 7730","MRSN7730","SRS1296917"	PDT000107129.2	USA:Washington, DC	wound	clinical	amikacin=R,ampicillin-sulbactam=I,ampicillin-sulbactam=R,ampicillin=R,aztreonam=R,cefazolin=R,cefotaxime=R,cefotetan=R,ceftazidime=R,ceftriaxone=R,ciprofloxacin=R,gentamicin=R,imipenem=R,levofloxacin=R,meropenem=R,nitrofurantoin=R,tetracycline=I,tigecycline=I,tobramycin=R,trimethoprim-sulfamethoxazole=R	6	SAMN04491040	AAYNNE000000000.2	GCA_016535775.2
Acinetobacter baumannii	MRSN899	"MRSN 899","MRSN899","SRS1296916"	PDT000107130.2	USA:Washington, DC	wound	clinical	amikacin=R,ampicillin-sulbactam=R,ampicillin=R,aztreonam=R,cefazolin=R,cefoxitin=R,ceftazidime=R,ceftriaxone=R,ciprofloxacin=R,gentamicin=R,imipenem=R,levofloxacin=R,meropenem=R,nitrofurantoin=R,tetracycline=S,tobramycin=R,tobramycin=S,trimethoprim-sulfamethoxazole=R	9	SAMN04491041	AAYNNK000000000.2	GCA_016535805.2
Acinetobacter baumannii	MRSN966	"MRSN 966","MRSN966","SRS1296915"	PDT000107131.2	USA:Washington, DC	wound	clinical	amikacin=I,amikacin=S,ampicillin-sulbactam=R,ampicillin=R,aztreonam=R,cefazolin=R,cefoxitin=R,ceftazidime=R,ceftriaxone=R,ciprofloxacin=R,gentamicin=R,imipenem=R,levofloxacin=R,meropenem=R,nitrofurantoin=R,tetracycline=I,tobramycin=S,trimethoprim-sulfamethoxazole=R	1	SAMN04491042	AAYNNF000000000.2	GCA_016535645.2
Acinetobacter baumannii	MRSN4481	"MRSN 4481","MRSN4481","SRS1296936"	PDT000107132.2	USA:Washington, DC	respiratory	clinical	amikacin=R,ampicillin-sulbactam=R,ampicillin=R,aztreonam=R,cefazolin=R,cefoxitin=R,ceftazidime=R,ceftriaxone=R,ciprofloxacin=R,gentamicin=R,imipenem=I,imipenem=R,levofloxacin=R,nitrofurantoin=R,tetracycline=R,tobramycin=S,trimethoprim-sulfamethoxazole=R		SAMN04491433	AAYNNB000000000.2	GCA_016535695.2
Acinetobacter baumannii	MRSN7222	"MRSN 7222","MRSN7222","SRS1296961"	PDT000107133.2	USA:Washington, DC	respiratory	clinical	amikacin=I,amikacin=S,ampicillin-sulbactam=R,ampicillin=R,aztreonam=R,cefazolin=R,cefotaxime=R,cefoxitin=R,ceftazidime=R,ceftriaxone=R,ciprofloxacin=R,gentamicin=R,imipenem=R,levofloxacin=R,nitrofurantoin=R,tetracycline=R,tobramycin=I,tobramycin=R,trimethoprim-sulfamethoxazole=R	3	SAMN04491434	AAYNNL000000000.2	GCA_016535665.2
Acinetobacter baumannii	MRSN7232	"MRSN 7232","MRSN7232","SRS1296960"	PDT000107134.2	USA:Washington, DC	respiratory	clinical	amikacin=S,ampicillin-sulbactam=R,ampicillin=R,aztreonam=R,cefazolin=R,cefotaxime=R,cefoxitin=R,ceftazidime=R,ceftriaxone=R,ciprofloxacin=R,gentamicin=R,imipenem=R,levofloxacin=R,nitrofurantoin=R,tetracycline=R,tobramycin=I,tobramycin=S,trimethoprim-sulfamethoxazole=R	0	SAMN04491435	AAYNNI000000000.2	GCA_016535685.2
Acinetobacter baumannii	MRSN7234	"MRSN 7234","MRSN7234","SRS1296959"	PDT000107135.2	USA:Washington, DC	Surveillance	clinical	amikacin=S,ampicillin-sulbactam=R,ampicillin=R,aztreonam=R,cefazolin=R,cefotaxime=R,cefoxitin=R,ceftazidime=R,ceftriaxone=R,ciprofloxacin=R,gentamicin=R,imipenem=R,levofloxacin=R,nitrofurantoin=R,tetracycline=R,tobramycin=R,tobramycin=S,trimethoprim-sulfamethoxazole=R	1	SAMN04491436	AAYNNC000000000.2	GCA_016535705.2
Acinetobacter baumannii	MRSN7235	"MRSN 7235","MRSN7235","SRS1296958"	PDT000107136.2	USA:Washington, DC	Surveillance	clinical	amikacin=S,ampicillin-sulbactam=R,ampicillin=R,aztreonam=R,cefazolin=R,cefotaxime=R,cefoxitin=R,ceftazidime=R,ceftriaxone=R,ciprofloxacin=R,gentamicin=R,imipenem=R,levofloxacin=R,nitrofurantoin=R,tetracycline=R,tobramycin=S,trimethoprim-sulfamethoxazole=R	1	SAMN04491437	AAYNNG000000000.2	GCA_016535595.2
Acinetobacter baumannii	MRSN7236	"MRSN 7236","MRSN7236","SRS1296957"	PDT000107137.2	USA:Washington, DC	Surveillance	clinical	amikacin=S,ampicillin-sulbactam=R,ampicillin=R,aztreonam=R,cefazolin=R,cefotaxime=R,cefoxitin=R,ceftazidime=R,ceftriaxone=R,ciprofloxacin=R,gentamicin=R,imipenem=R,levofloxacin=R,nitrofurantoin=R,tetracycline=R,tobramycin=S,trimethoprim-sulfamethoxazole=R	0	SAMN04491438	AAYNMZ000000000.2	GCA_016535545.2
Acinetobacter baumannii	MRSN7417	"MRSN 7417","MRSN7417","SRS1296955"	PDT000107139.2	USA:Washington, DC	Surveillance	clinical	amikacin=S,ampicillin-sulbactam=R,ampicillin=R,aztreonam=R,cefazolin=R,cefotaxime=R,cefoxitin=R,ceftazidime=R,ceftriaxone=R,ciprofloxacin=R,gentamicin=R,imipenem=R,levofloxacin=R,meropenem=R,nitrofurantoin=R,tetracycline=R,tobramycin=S,trimethoprim-sulfamethoxazole=R	7	SAMN04491440	AAYNMS000000000.2	GCA_016535605.2
Acinetobacter baumannii	MRSN7478	"MRSN 7478","MRSN7478","SRS1296953"	PDT000107141.2	USA:Washington, DC	blood	clinical	amikacin=S,ampicillin-sulbactam=R,ampicillin=R,aztreonam=R,cefazolin=R,cefotaxime=R,cefoxitin=R,ceftazidime=R,ceftriaxone=R,ciprofloxacin=R,gentamicin=R,imipenem=R,levofloxacin=R,meropenem=R,nitrofurantoin=R,tetracycline=R,tobramycin=S,trimethoprim-sulfamethoxazole=R	6	SAMN04491442	AAYNMX000000000.2	GCA_016535445.2
Acinetobacter baumannii	MRSN7497	"MRSN 7497","MRSN7497","SRS1296952"	PDT000107142.2	USA:Washington, DC	Surveillance	clinical	amikacin=S,ampicillin-sulbactam=R,ampicillin=R,aztreonam=R,cefazolin=R,cefotaxime=R,cefoxitin=R,ceftazidime=R,ceftriaxone=R,ciprofloxacin=R,gentamicin=R,imipenem=R,levofloxacin=R,meropenem=R,nitrofurantoin=R,tetracycline=R,tobramycin=S,trimethoprim-sulfamethoxazole=R	8	SAMN04491443	AAYNMR000000000.2	GCA_016535365.2
Acinetobacter baumannii	MRSN7557	"MRSN 7557","MRSN7557","SRS1296951"	PDT000107143.2	USA:Washington, DC	Surveillance	clinical	amikacin=R,ampicillin-sulbactam=S,ampicillin=R,aztreonam=R,aztreonam=S,cefazolin=R,cefotaxime=R,cefoxitin=R,ceftazidime=I,ceftazidime=S,ceftriaxone=I,ceftriaxone=R,cefuroxime=R,ciprofloxacin=R,gentamicin=R,imipenem=I,imipenem=R,levofloxacin=I,meropenem=R,moxifloxacin=I,nitrofurantoin=R,piperacillin-tazobactam=R,tetracycline=R,tobramycin=R,tobramycin=S,trimethoprim-sulfamethoxazole=R	6	SAMN04491444	AAYNMQ000000000.2	GCA_016535355.2
Acinetobacter baumannii	MRSN7636	"MRSN 7636","MRSN7636","SRS1296968"	PDT000107146.2	USA:Washington, DC	Surveillance	clinical	amikacin=I,amikacin=R,ampicillin-sulbactam=I,ampicillin-sulbactam=S,ampicillin=R,aztreonam=R,cefazolin=R,cefotaxime=R,cefoxitin=R,ceftazidime=I,ceftazidime=S,ceftriaxone=I,ceftriaxone=R,ciprofloxacin=R,gentamicin=R,imipenem=R,levofloxacin=I,meropenem=R,nitrofurantoin=R,tetracycline=R,tobramycin=R,tobramycin=S,trimethoprim-sulfamethoxazole=R	5	SAMN04491448	AAYNMT000000000.2	GCA_016535185.2
Acinetobacter baumannii	MRSN7668	"MRSN 7668","MRSN7668","SRS1296964"	PDT000107149.2	USA:Washington, DC	Surveillance	clinical	amikacin=S,ampicillin-sulbactam=R,ampicillin=R,aztreonam=R,cefazolin=R,cefotaxime=R,cefoxitin=R,ceftazidime=R,ceftriaxone=R,ciprofloxacin=R,gentamicin=R,imipenem=R,levofloxacin=R,meropenem=R,nitrofurantoin=R,tetracycline=R,tobramycin=S,trimethoprim-sulfamethoxazole=R	1	SAMN04491451	AAYNML000000000.2	GCA_016535275.2
Acinetobacter baumannii	MRSN7670	"MRSN 7670","MRSN7670","SRS1296965"	PDT000107150.2	USA:Washington, DC	Surveillance	clinical	amikacin=R,ampicillin-sulbactam=I,ampicillin-sulbactam=R,ampicillin=R,aztreonam=R,cefazolin=R,cefotaxime=R,cefoxitin=R,ceftazidime=I,ceftriaxone=R,ciprofloxacin=R,gentamicin=R,imipenem=R,levofloxacin=R,meropenem=R,nitrofurantoin=R,tetracycline=I,tobramycin=R,tobramycin=S,trimethoprim-sulfamethoxazole=R	9	SAMN04491452	AAYNMM000000000.2	GCA_016535175.2
Acinetobacter baumannii	MRSN7706	"MRSN 7706","MRSN7706","SRS1296962"	PDT000107152.2	USA:Washington, DC	Surveillance	clinical	amikacin=I,amikacin=R,ampicillin-sulbactam=I,ampicillin-sulbactam=R,ampicillin=R,aztreonam=R,cefazolin=R,cefotaxime=R,cefoxitin=R,ceftazidime=I,ceftazidime=R,ceftriaxone=R,ciprofloxacin=R,gentamicin=S,imipenem=R,levofloxacin=I,levofloxacin=S,meropenem=R,nitrofurantoin=R,tetracycline=R,tobramycin=S,trimethoprim-sulfamethoxazole=R	10	SAMN04491454	AAYNMN000000000.2	GCA_016534885.2
Acinetobacter baumannii		"0000-0056-5591","182","SRS1296140"	PDT000107932.2	USA:Boston	trachael aspirate	clinical	cefepime=R,ceftazidime=R,ceftriaxone=R,ciprofloxacin=R,gentamicin=S,levofloxacin=R,meropenem=I,tetracycline=R,tobramycin=S,trimethoprim-sulfamethoxazole=R	35	SAMN04456594	AAYNMJ000000000.2	GCA_016534985.2
Acinetobacter baumannii		"0000-0056-5594","183","SRS1296139"	PDT000107933.2	USA:Boston	bronchial washings	clinical	cefepime=R,ceftazidime=R,ceftriaxone=R,ciprofloxacin=R,gentamicin=S,levofloxacin=R,meropenem=I,tetracycline=R,tobramycin=S,trimethoprim-sulfamethoxazole=S		SAMN04456595	AAYNME000000000.2	GCA_016535045.2
Acinetobacter baumannii		"0000-0056-2166","171","SRS1296136"	PDT000107935.2	USA:Boston	urine	clinical	cefepime=R,ceftazidime=R,ceftriaxone=R,ciprofloxacin=R,gentamicin=S,levofloxacin=I,meropenem=R,nitrofurantoin=R,tetracycline=R,tobramycin=R,trimethoprim-sulfamethoxazole=S	12	SAMN04456583	AAYNMC000000000.2	GCA_016535115.2
Acinetobacter baumannii		"0000-0056-4323","177","SRS1296147"	PDT000107941.2	USA:Boston	wound	clinical	cefepime=R,ceftazidime=R,ceftriaxone=R,ciprofloxacin=R,gentamicin=R,levofloxacin=R,meropenem=R,tetracycline=R,tobramycin=S,trimethoprim-sulfamethoxazole=R	37	SAMN04456589	AAYNMI000000000.2	GCA_016534965.2
Acinetobacter baumannii	MRSN7346	"MRSN 7346","MRSN7346","SRS1316882"	PDT000111400.2	USA:Washington, DC	blood	clinical	amikacin=S,ampicillin-sulbactam=S,ampicillin=R,aztreonam=R,cefazolin=R,cefotaxime=I,cefoxitin=R,ceftazidime=S,ceftriaxone=S,ciprofloxacin=S,gentamicin=S,imipenem=S,levofloxacin=S,nitrofurantoin=R,tetracycline=S,tobramycin=S,trimethoprim-sulfamethoxazole=S	0	SAMN04516582	AAYNMH000000000.2	GCA_016534845.2
Acinetobacter baumannii	MRSN7604	"MRSN 7604","MRSN7604","SRS1317381"	PDT000111402.2	USA:Washington, DC	Sterile Body Site	clinical	amikacin=S,ampicillin-sulbactam=S,ampicillin=R,aztreonam=R,cefazolin=R,cefotaxime=R,cefoxitin=R,ceftazidime=R,ceftriaxone=R,ciprofloxacin=R,gentamicin=R,imipenem=S,levofloxacin=I,nitrofurantoin=R,tetracycline=I,tobramycin=R,trimethoprim-sulfamethoxazole=R	29	SAMN04525190	AAYNMF000000000.2	GCA_016534745.2
Acinetobacter baumannii	MRSN7619	"MRSN 7619","MRSN7619","SRS1317380"	PDT000111403.2	USA:Washington, DC	Anaerobic Culture	clinical	amikacin=S,ampicillin-sulbactam=S,ampicillin=R,aztreonam=R,cefazolin=R,cefotaxime=R,cefoxitin=R,ceftazidime=R,ceftriaxone=R,ciprofloxacin=R,gentamicin=R,imipenem=S,levofloxacin=R,nitrofurantoin=R,tetracycline=R,tobramycin=R,trimethoprim-sulfamethoxazole=R	16	SAMN04525191	AAYNMG000000000.2	GCA_016534695.2
Acinetobacter baumannii	MRSN7631	"MRSN 7631","MRSN7631","SRS1317379"	PDT000111404.2	USA:Washington, DC	respiratory	clinical	amikacin=R,ampicillin-sulbactam=R,ampicillin=R,aztreonam=R,cefazolin=R,cefotaxime=R,cefoxitin=R,ceftazidime=R,ceftriaxone=R,ciprofloxacin=R,gentamicin=R,imipenem=S,levofloxacin=S,nitrofurantoin=R,tetracycline=S,tobramycin=R,trimethoprim-sulfamethoxazole=R	2	SAMN04525192	AAYNMD000000000.2	GCA_016534675.2
Acinetobacter baumannii	MRSN7647	"MRSN 7647","MRSN7647","SRS1317393"	PDT000111405.2	USA:Washington, DC	Surveillance	clinical	amikacin=R,ampicillin-sulbactam=R,ampicillin=R,aztreonam=R,cefazolin=R,cefotaxime=R,cefoxitin=R,ceftazidime=R,ceftriaxone=R,ciprofloxacin=R,gentamicin=R,imipenem=S,levofloxacin=S,nitrofurantoin=R,tetracycline=S,tobramycin=I,trimethoprim-sulfamethoxazole=R	2	SAMN04525193	AAYNMB000000000.2	GCA_016534625.2
Acinetobacter baumannii	MRSN7662	"MRSN 7662","MRSN7662","SRS1317394"	PDT000111406.2	USA:Washington, DC	Sterile Body Site	clinical	amikacin=S,ampicillin-sulbactam=S,ampicillin=R,aztreonam=R,cefazolin=R,cefotaxime=R,cefoxitin=R,ceftazidime=I,ceftriaxone=R,ciprofloxacin=R,gentamicin=R,imipenem=S,levofloxacin=I,nitrofurantoin=R,tetracycline=S,tobramycin=R,trimethoprim-sulfamethoxazole=R	1	SAMN04525194	AAYNLZ000000000.2	GCA_016534705.2
Acinetobacter baumannii	MRSN7674	"MRSN 7674","MRSN7674","SRS1317392"	PDT000111407.2	USA:Washington, DC	Surveillance	clinical	amikacin=R,ampicillin-sulbactam=S,ampicillin=R,aztreonam=R,cefazolin=R,cefotaxime=R,cefoxitin=R,ceftazidime=R,ceftriaxone=R,ciprofloxacin=R,gentamicin=R,imipenem=S,levofloxacin=R,nitrofurantoin=R,tetracycline=R,tobramycin=R,trimethoprim-sulfamethoxazole=R	19	SAMN04525195	AAYNMA000000000.2	GCA_016534465.2
Acinetobacter baumannii	MRSN7675	"MRSN 7675","MRSN7675","SRS1317391"	PDT000111408.2	USA:Washington, DC	Sterile Fluid	clinical	amikacin=R,ampicillin-sulbactam=S,ampicillin=R,aztreonam=R,cefazolin=R,cefotaxime=R,cefoxitin=R,ceftazidime=R,ceftriaxone=R,ciprofloxacin=R,gentamicin=R,imipenem=S,levofloxacin=R,nitrofurantoin=R,tetracycline=R,tobramycin=R,trimethoprim-sulfamethoxazole=R	5	SAMN04525196	AAYNLY000000000.2	GCA_016534365.2
Acinetobacter baumannii	MRSN7684	"MRSN 7684","MRSN7684","SRS1317390"	PDT000111409.2	USA:Washington, DC	Sterile Body Site	clinical	amikacin=R,ampicillin-sulbactam=S,ampicillin=R,aztreonam=R,cefazolin=R,cefotaxime=R,cefoxitin=R,ceftazidime=R,ceftriaxone=R,ciprofloxacin=R,gentamicin=R,imipenem=S,levofloxacin=R,nitrofurantoin=R,tetracycline=R,tobramycin=R,trimethoprim-sulfamethoxazole=R	21	SAMN04525197	AAYNLX000000000.2	GCA_016534445.2
Acinetobacter baumannii	MRSN7693	"MRSN 7693","MRSN7693","SRS1317388"	PDT000111411.2	USA:Washington, DC	Surveillance	clinical	amikacin=S,ampicillin-sulbactam=R,ampicillin=R,aztreonam=R,cefazolin=R,cefotaxime=R,cefoxitin=R,ceftazidime=R,ceftriaxone=R,ciprofloxacin=R,gentamicin=R,imipenem=S,levofloxacin=S,nitrofurantoin=R,tetracycline=R,tobramycin=R,trimethoprim-sulfamethoxazole=S	19	SAMN04525199	AAYNLR000000000.2	GCA_016534435.2
Acinetobacter baumannii	MRSN7703	"MRSN 7703","MRSN7703","SRS1317386"	PDT000111412.2	USA:Washington, DC	Surveillance	clinical	amikacin=S,ampicillin-sulbactam=R,ampicillin=R,aztreonam=R,cefazolin=R,cefotaxime=R,cefoxitin=R,ceftazidime=R,ceftriaxone=R,ciprofloxacin=R,gentamicin=R,imipenem=S,levofloxacin=R,nitrofurantoin=R,tetracycline=R,tobramycin=S,trimethoprim-sulfamethoxazole=R	3	SAMN04525200	AAYNLT000000000.2	GCA_016534405.2
Acinetobacter baumannii	MRSN7716	"MRSN 7716","MRSN7716","SRS1317387"	PDT000111413.2	USA:Washington, DC	urine	clinical	amikacin=S,ampicillin-sulbactam=R,ampicillin=R,aztreonam=R,cefazolin=R,cefotaxime=R,cefoxitin=R,ceftazidime=R,ceftriaxone=R,ciprofloxacin=R,gentamicin=R,imipenem=I,levofloxacin=R,nitrofurantoin=R,tetracycline=R,tobramycin=R,trimethoprim-sulfamethoxazole=R		SAMN04525201	AAYNLV000000000.2	GCA_016534475.2
Acinetobacter baumannii	MRSN7748	"MRSN 7748","MRSN7748","SRS1317384"	PDT000111415.2	USA:Washington, DC	Surveillance	clinical	amikacin=R,ampicillin-sulbactam=S,ampicillin=R,aztreonam=R,cefazolin=R,cefotaxime=R,cefotetan=R,ceftazidime=R,ceftriaxone=R,ciprofloxacin=R,gentamicin=R,imipenem=S,levofloxacin=R,nitrofurantoin=R,tetracycline=R,tigecycline=S,tobramycin=R,trimethoprim-sulfamethoxazole=S	6	SAMN04525203	AAYNKS000000000.2	GCA_016533145.2
Acinetobacter baumannii	MRSN7753	"MRSN 7753","MRSN7753","SRS1317401"	PDT000111416.2	USA:Washington, DC	respiratory	clinical	amikacin=S,ampicillin-sulbactam=R,ampicillin=R,aztreonam=R,cefazolin=R,cefotaxime=R,cefotetan=R,ceftazidime=R,ceftriaxone=R,ciprofloxacin=R,gentamicin=R,imipenem=S,levofloxacin=R,nitrofurantoin=R,tetracycline=R,tigecycline=I,tobramycin=S,trimethoprim-sulfamethoxazole=R	4	SAMN04525204	AAYNKX000000000.2	GCA_016533185.2
Acinetobacter baumannii	MRSN7768	"MRSN 7768","MRSN7768","SRS1317400"	PDT000111417.2	USA:Washington, DC	Surveillance	clinical	amikacin=S,ampicillin-sulbactam=I,ampicillin=R,aztreonam=R,cefazolin=R,cefotaxime=R,cefotetan=R,ceftazidime=R,ceftriaxone=R,ciprofloxacin=R,doripenem=S,gentamicin=R,imipenem=S,levofloxacin=R,nitrofurantoin=R,tetracycline=R,tigecycline=S,tobramycin=S,trimethoprim-sulfamethoxazole=R	4	SAMN04525205	AAYNKU000000000.2	GCA_016533165.2
Acinetobacter baumannii	MRSN7791	"MRSN 7791","MRSN7791","SRS1317399"	PDT000111418.2	USA:Washington, DC	Sterile Body Site	clinical	amikacin=R,ampicillin-sulbactam=S,ampicillin=R,aztreonam=R,cefazolin=R,cefotaxime=R,cefotetan=R,ceftazidime=R,ceftriaxone=R,ciprofloxacin=R,gentamicin=R,imipenem=S,levofloxacin=R,nitrofurantoin=R,tetracycline=R,tigecycline=S,tobramycin=R,trimethoprim-sulfamethoxazole=R	2	SAMN04525206	AAYNKT000000000.2	GCA_016533125.2
Acinetobacter baumannii	MRSN7805	"MRSN 7805","MRSN7805","SRS1317398"	PDT000111419.2	USA:Washington, DC	Surveillance	clinical	amikacin=S,ampicillin-sulbactam=S,ampicillin=R,aztreonam=R,cefazolin=R,cefotaxime=R,cefotetan=R,ceftazidime=R,ceftriaxone=R,ciprofloxacin=R,gentamicin=R,imipenem=S,levofloxacin=R,nitrofurantoin=R,tetracycline=I,tigecycline=S,tobramycin=R,trimethoprim-sulfamethoxazole=R	6	SAMN04525207	AAYNLA000000000.2	GCA_016533055.2
Acinetobacter baumannii	MRSN7818	"MRSN 7818","MRSN7818","SRS1317397"	PDT000111420.4	USA:Washington, DC	Surveillance	clinical	amikacin=R,ampicillin-sulbactam=R,ampicillin=R,aztreonam=R,cefazolin=R,cefotaxime=R,ceftazidime=R,ceftriaxone=R,ciprofloxacin=R,doripenem=S,gentamicin=R,imipenem=S,levofloxacin=I,meropenem=S,moxifloxacin=R,nitrofurantoin=R,tetracycline=R,tigecycline=S,tobramycin=R,trimethoprim-sulfamethoxazole=R	0	SAMN04525208	AAYNKZ000000000.2	GCA_016532915.2
Acinetobacter baumannii	MRSN7828	"MRSN 7828","MRSN7828","SRS1317396"	PDT000111421.2	USA:Washington, DC	Surveillance	clinical	amikacin=R,ampicillin-sulbactam=S,ampicillin=R,aztreonam=R,cefazolin=R,cefotaxime=R,ceftazidime=R,ceftriaxone=R,ciprofloxacin=S,doripenem=S,gentamicin=R,imipenem=S,levofloxacin=S,meropenem=S,moxifloxacin=S,nitrofurantoin=R,tetracycline=S,tigecycline=S,tobramycin=R,trimethoprim-sulfamethoxazole=R		SAMN04525209	AAYNKV000000000.2	GCA_016532925.2
Acinetobacter baumannii	MRSN7617	"MRSN 7617","MRSN7617","SRS1296969"	PDT000113100.2	USA:Washington, DC	Surveillance	clinical	amikacin=I,amikacin=R,ampicillin-sulbactam=I,ampicillin=R,aztreonam=R,cefazolin=R,cefotaxime=R,cefoxitin=R,ceftazidime=I,ceftriaxone=R,ciprofloxacin=R,gentamicin=R,imipenem=R,levofloxacin=I,meropenem=R,nitrofurantoin=R,tetracycline=R,tobramycin=R,tobramycin=S,trimethoprim-sulfamethoxazole=R	6	SAMN04491447	AAYNKW000000000.2	GCA_016532905.2
Acinetobacter baumannii	MRSN7212	"MRSN 7212","MRSN7212","SRS1333369"	PDT000113141.2	USA:Washington, DC	wound	clinical	amikacin=S,ampicillin-sulbactam=S,ampicillin=R,aztreonam=R,cefazolin=R,cefotaxime=R,cefoxitin=R,ceftazidime=R,ceftriaxone=R,ciprofloxacin=R,doripenem=S,gentamicin=R,imipenem=S,levofloxacin=R,nitrofurantoin=R,tetracycline=R,tobramycin=R,trimethoprim-sulfamethoxazole=R	15	SAMN04515401	AAYNKR000000000.2	GCA_016532955.2
Acinetobacter baumannii	MRSN7311	"MRSN 7311","MRSN7311","SRS1333368"	PDT000113142.2	USA:Washington, DC	respiratory	clinical	amikacin=S,ampicillin-sulbactam=R,ampicillin=R,aztreonam=R,cefazolin=R,cefotaxime=R,cefoxitin=R,ceftazidime=R,ceftriaxone=R,ciprofloxacin=R,doripenem=S,gentamicin=R,imipenem=S,levofloxacin=S,nitrofurantoin=R,tetracycline=S,tobramycin=I,trimethoprim-sulfamethoxazole=R	36	SAMN04515407	AAYNKO000000000.2	GCA_016532935.2
Acinetobacter baumannii	MRSN7073	"MRSN 7073","MRSN7073","SRS1333372"	PDT000113143.2	USA:Washington, DC	wound	clinical	amikacin=S,ampicillin-sulbactam=S,ampicillin=R,aztreonam=R,cefazolin=R,cefotaxime=R,cefoxitin=R,ceftazidime=R,ceftriaxone=R,ciprofloxacin=R,gentamicin=R,imipenem=S,levofloxacin=S,nitrofurantoin=R,tetracycline=R,tobramycin=R,trimethoprim-sulfamethoxazole=R	0	SAMN04544429	AAYNKQ000000000.2	GCA_016532705.2
Acinetobacter baumannii	MRSN7165	"MRSN 7165","MRSN7165","SRS1333371"	PDT000113144.2	USA:Washington, DC	urine	clinical	amikacin=R,ampicillin-sulbactam=S,ampicillin=R,aztreonam=R,cefazolin=R,cefotaxime=R,cefoxitin=R,ceftazidime=R,ceftriaxone=R,ciprofloxacin=R,gentamicin=R,imipenem=S,levofloxacin=R,nitrofurantoin=R,tetracycline=R,tobramycin=R,trimethoprim-sulfamethoxazole=R	0	SAMN04544430	AAYNKJ000000000.2	GCA_016532555.2
Acinetobacter baumannii	MRSN7183	"MRSN 7183","MRSN7183","SRS1333373"	PDT000113145.2	USA:Washington, DC	STERILE BODY SITE	clinical	amikacin=R,ampicillin-sulbactam=R,ampicillin=R,aztreonam=R,cefazolin=R,cefotaxime=R,cefoxitin=R,ceftazidime=R,ceftriaxone=R,ciprofloxacin=R,doripenem=S,gentamicin=R,imipenem=S,levofloxacin=R,nitrofurantoin=R,tetracycline=R,tobramycin=S,trimethoprim-sulfamethoxazole=R	5	SAMN04544431	AAYNKG000000000.2	GCA_016532645.2
Acinetobacter baumannii	MRSN7243	"MRSN 7243","MRSN7243","SRS1333370"	PDT000113146.2	USA:Washington, DC	respiratory	clinical	amikacin=R,ampicillin-sulbactam=R,ampicillin=R,aztreonam=R,cefazolin=R,cefotaxime=R,cefoxitin=R,ceftazidime=R,ceftriaxone=R,ciprofloxacin=R,doripenem=S,gentamicin=R,imipenem=S,levofloxacin=I,nitrofurantoin=R,tetracycline=R,tobramycin=R,trimethoprim-sulfamethoxazole=R	7	SAMN04544432	AAYNKK000000000.2	GCA_016532805.2
Acinetobacter baumannii	MRSN11736	"MRSN 11736","MRSN11736","SRS1334251"	PDT000113163.2	USA:Washington, DC	wound	clinical	amikacin=S,ampicillin-sulbactam=S,ampicillin=R,aztreonam=R,cefazolin=R,cefotaxime=R,cefotetan=R,ceftazidime=S,ceftriaxone=S,ciprofloxacin=S,gentamicin=S,imipenem=S,levofloxacin=S,meropenem=S,nitrofurantoin=R,tetracycline=S,tigecycline=S,tobramycin=S,trimethoprim-sulfamethoxazole=S		SAMN04515391	AAYNKI000000000.2	GCA_016532685.2
Acinetobacter baumannii	MRSN7111	"MRSN 7111","MRSN7111","SRS1334250"	PDT000113164.2	USA:Washington, DC	wound	clinical	amikacin=R,ampicillin-sulbactam=S,ampicillin=R,aztreonam=R,cefazolin=R,cefotaxime=R,cefoxitin=R,ceftazidime=R,ceftriaxone=R,ciprofloxacin=R,gentamicin=R,imipenem=S,levofloxacin=R,nitrofurantoin=R,tetracycline=R,tobramycin=R,trimethoprim-sulfamethoxazole=R	1	SAMN04515395	AAYNKP000000000.2	GCA_016532725.2
Acinetobacter baumannii	MRSN7138	"MRSN 7138","MRSN7138","SRS1334249"	PDT000113165.2	USA:Washington, DC	STERILE BODY SITE	clinical	amikacin=R,ampicillin-sulbactam=S,ampicillin=R,aztreonam=R,cefazolin=R,cefotaxime=R,cefoxitin=R,ceftazidime=R,ceftriaxone=R,ciprofloxacin=R,gentamicin=R,imipenem=S,levofloxacin=R,nitrofurantoin=R,tetracycline=R,tobramycin=R,trimethoprim-sulfamethoxazole=R	0	SAMN04515397	AAYNKL000000000.2	GCA_016532425.2
Acinetobacter baumannii	MRSN7277	"MRSN 7277","MRSN7277","SRS1334247"	PDT000113168.2	USA:Washington, DC	STERILE BODY SITE	clinical	amikacin=R,ampicillin-sulbactam=S,ampicillin=R,aztreonam=R,cefazolin=R,cefotaxime=I,cefoxitin=R,ceftazidime=S,ceftriaxone=I,ciprofloxacin=R,gentamicin=R,imipenem=S,levofloxacin=R,nitrofurantoin=R,tetracycline=R,tobramycin=R,trimethoprim-sulfamethoxazole=R		SAMN04515405	AAYNKN000000000.2	GCA_016532495.2
Acinetobacter baumannii	MRSN7406	"MRSN 7406","MRSN7406","SRS1334246"	PDT000113169.2	USA:Washington, DC	blood	clinical	amikacin=R,ampicillin-sulbactam=R,ampicillin=R,aztreonam=R,cefazolin=R,cefotaxime=R,cefoxitin=R,ceftazidime=R,ceftriaxone=R,ciprofloxacin=R,gentamicin=R,imipenem=S,levofloxacin=R,nitrofurantoin=R,tetracycline=R,tobramycin=R,trimethoprim-sulfamethoxazole=R	3	SAMN04515409	AAYNKH000000000.2	GCA_016532435.2
Acinetobacter baumannii	MRSN11714	"MRSN 11714","MRSN11714","SRS1334299"	PDT000113170.2	USA:Washington, DC	blood	clinical	amikacin=S,ampicillin-sulbactam=R,ampicillin=R,aztreonam=R,cefazolin=R,cefotaxime=R,cefotetan=R,ceftazidime=R,ceftriaxone=R,ciprofloxacin=R,doripenem=S,gentamicin=R,imipenem=S,levofloxacin=R,meropenem=S,nitrofurantoin=R,tetracycline=R,tigecycline=S,tobramycin=S,trimethoprim-sulfamethoxazole=R	0	SAMN04515390	AAYNKM000000000.2	GCA_016532475.2
Acinetobacter baumannii	MRSN11762	"MRSN 11762","MRSN11762","SRS1334298"	PDT000113171.2	USA:Washington, DC	wound	clinical	amikacin=R,ampicillin-sulbactam=R,ampicillin=R,aztreonam=R,cefazolin=R,cefotaxime=R,cefotetan=R,ceftazidime=R,ceftriaxone=R,ciprofloxacin=R,doripenem=S,gentamicin=R,imipenem=S,levofloxacin=R,meropenem=S,nitrofurantoin=R,tetracycline=R,tigecycline=S,tobramycin=S,trimethoprim-sulfamethoxazole=R	2	SAMN04515392	AAYNKF000000000.2	GCA_016530355.2
Acinetobacter baumannii	MRSN7079	"MRSN 7079","MRSN7079","SRS1334311"	PDT000113173.2	USA:Washington, DC	wound	clinical	amikacin=S,ampicillin-sulbactam=S,ampicillin=R,aztreonam=R,cefazolin=R,cefotaxime=R,cefoxitin=R,ceftazidime=S,ceftriaxone=R,ciprofloxacin=S,doripenem=S,gentamicin=R,imipenem=S,levofloxacin=S,nitrofurantoin=R,tetracycline=R,tobramycin=R,trimethoprim-sulfamethoxazole=S		SAMN04515394	AAYNJX000000000.2	GCA_016530295.2
Acinetobacter baumannii	MRSN7186	"MRSN 7186","MRSN7186","SRS1334310"	PDT000113174.2	USA:Washington, DC	STERILE BODY SITE	clinical	amikacin=R,ampicillin-sulbactam=S,ampicillin=R,aztreonam=R,cefazolin=R,cefotaxime=R,cefoxitin=R,ceftazidime=R,ceftriaxone=R,ciprofloxacin=R,gentamicin=R,imipenem=S,levofloxacin=R,nitrofurantoin=R,tetracycline=R,tobramycin=R,trimethoprim-sulfamethoxazole=R	2	SAMN04515400	AAYNKB000000000.2	GCA_016530335.2
Acinetobacter baumannii	MRSN7228	"MRSN 7228","MRSN7228","SRS1334307"	PDT000113177.2	USA:Washington, DC	blood	clinical	amikacin=S,ampicillin-sulbactam=R,ampicillin=R,aztreonam=R,cefazolin=R,cefotaxime=R,cefoxitin=R,ceftazidime=R,ceftriaxone=R,ciprofloxacin=R,doripenem=S,gentamicin=R,imipenem=S,levofloxacin=R,nitrofurantoin=R,tetracycline=R,tobramycin=S,trimethoprim-sulfamethoxazole=R	3	SAMN04515402	AAYNKD000000000.2	GCA_016530285.2
Acinetobacter baumannii	MRSN7247	"MRSN 7247","MRSN7247","SRS1334301"	PDT000113178.2	USA:Washington, DC	wound	clinical	amikacin=R,ampicillin-sulbactam=S,ampicillin=R,aztreonam=R,cefazolin=R,cefotaxime=R,cefoxitin=R,ceftazidime=R,ceftriaxone=R,ciprofloxacin=R,gentamicin=R,imipenem=S,levofloxacin=R,nitrofurantoin=R,tetracycline=R,tobramycin=R,trimethoprim-sulfamethoxazole=R	0	SAMN04515403	AAYNJZ000000000.2	GCA_016530255.2
Acinetobacter baumannii	MRSN7258	"MRSN 7258","MRSN7258","SRS1334306"	PDT000113179.2	USA:Washington, DC	wound	clinical	amikacin=R,ampicillin-sulbactam=S,ampicillin=R,aztreonam=R,cefazolin=R,cefotaxime=R,cefoxitin=R,ceftazidime=R,ceftriaxone=R,ciprofloxacin=R,gentamicin=R,imipenem=S,levofloxacin=R,nitrofurantoin=R,tetracycline=R,tobramycin=R,trimethoprim-sulfamethoxazole=R	10	SAMN04515404	AAYNKA000000000.2	GCA_016530275.2
Acinetobacter baumannii	MRSN7294	"MRSN 7294","MRSN7294","SRS1334305"	PDT000113180.2	USA:Washington, DC	respiratory	clinical	amikacin=S,ampicillin-sulbactam=S,ampicillin=R,aztreonam=R,cefazolin=R,cefotaxime=R,cefoxitin=R,ceftazidime=R,ceftriaxone=R,ciprofloxacin=R,gentamicin=R,imipenem=S,levofloxacin=R,nitrofurantoin=R,tetracycline=R,tobramycin=R,trimethoprim-sulfamethoxazole=R	8	SAMN04515406	AAYNJY000000000.2	GCA_016530175.2
Acinetobacter baumannii	MRSN7351	"MRSN 7351","MRSN7351","SRS1334304"	PDT000113181.2	USA:Washington, DC	STERILE BODY SITE	clinical	amikacin=R,ampicillin-sulbactam=S,ampicillin=R,aztreonam=R,cefazolin=R,cefotaxime=R,cefoxitin=R,ceftazidime=R,ceftriaxone=R,ciprofloxacin=R,gentamicin=R,imipenem=S,levofloxacin=R,nitrofurantoin=R,tetracycline=R,tobramycin=R,trimethoprim-sulfamethoxazole=R	6	SAMN04515408	AAYNJV000000000.2	GCA_016530105.2
Acinetobacter baumannii	MRSN11712	"MRSN 11712","MRSN11712","SRS1334364"	PDT000113219.2	USA:Washington, DC	wound	clinical	amikacin=R,ampicillin-sulbactam=S,ampicillin=R,aztreonam=R,cefazolin=R,cefotaxime=R,cefotetan=R,ceftazidime=R,ceftriaxone=R,ciprofloxacin=R,doripenem=S,gentamicin=R,imipenem=S,levofloxacin=R,meropenem=S,nitrofurantoin=R,tetracycline=S,tigecycline=S,tobramycin=R,trimethoprim-sulfamethoxazole=S	2	SAMN04515789	AAYNJU000000000.2	GCA_016530115.2
Acinetobacter baumannii	MRSN11735	"MRSN 11735","MRSN11735","SRS1334363"	PDT000113220.2	USA:Washington, DC	wound	clinical	amikacin=R,ampicillin-sulbactam=S,ampicillin=S,aztreonam=R,cefazolin=S,cefotaxime=R,cefotetan=S,ceftazidime=I,ceftriaxone=R,ciprofloxacin=R,gentamicin=R,imipenem=S,levofloxacin=I,tetracycline=R,tigecycline=S,tobramycin=R,trimethoprim-sulfamethoxazole=S	3	SAMN04515790	AAYNKC000000000.2	GCA_016530155.2
Acinetobacter baumannii	MRSN11761	"MRSN 11761","MRSN11761","SRS1334362"	PDT000113221.2	USA:Washington, DC	TISSUE	clinical	amikacin=S,ampicillin-sulbactam=R,ampicillin=R,aztreonam=R,cefazolin=R,cefotaxime=R,cefotetan=R,ceftazidime=R,ceftriaxone=R,ciprofloxacin=R,doripenem=S,gentamicin=R,imipenem=I,levofloxacin=R,meropenem=S,nitrofurantoin=R,tetracycline=R,tigecycline=S,tobramycin=S,trimethoprim-sulfamethoxazole=R	0	SAMN04515791	AAYNKE000000000.2	GCA_016530085.2
Acinetobacter baumannii	MRSN1308	"MRSN 1308","MRSN1308","SRS1334360"	PDT000113222.2	USA:Washington, DC	blood	clinical	amikacin=S,ampicillin-sulbactam=S,ampicillin=R,aztreonam=R,cefazolin=R,cefoxitin=R,ceftazidime=S,ceftriaxone=S,ciprofloxacin=S,gentamicin=S,imipenem=S,levofloxacin=S,meropenem=S,nitrofurantoin=R,tetracycline=S,tobramycin=S,trimethoprim-sulfamethoxazole=S		SAMN04515792	AAYNJW000000000.2	GCA_016529985.2
Acinetobacter baumannii	MRSN7074	"MRSN 7074","MRSN7074","SRS1334361"	PDT000113223.2	USA:Washington, DC	wound	clinical	amikacin=R,ampicillin-sulbactam=R,ampicillin=R,aztreonam=R,cefazolin=R,cefotaxime=R,cefoxitin=R,ceftazidime=R,ceftriaxone=R,ciprofloxacin=R,doripenem=S,gentamicin=R,imipenem=S,levofloxacin=R,nitrofurantoin=R,tetracycline=R,tobramycin=R,trimethoprim-sulfamethoxazole=R	1	SAMN04515793	AAYNJN000000000.2	GCA_016530045.2
Acinetobacter baumannii	MRSN7102	"MRSN 7102","MRSN7102","SRS1334359"	PDT000113224.2	USA:Washington, DC	STERILE BODY SITE	clinical	amikacin=S,ampicillin-sulbactam=S,ampicillin=R,aztreonam=R,cefazolin=R,cefotaxime=R,cefoxitin=R,ceftazidime=R,ceftriaxone=R,ciprofloxacin=R,gentamicin=R,imipenem=S,levofloxacin=R,nitrofurantoin=R,tetracycline=R,tobramycin=R,trimethoprim-sulfamethoxazole=R	20	SAMN04515794	AAYNJL000000000.2	GCA_016530025.2
Acinetobacter baumannii	MRSN7150	"MRSN 7150","MRSN7150","SRS1334358"	PDT000113226.2	USA:Washington, DC	wound	clinical	amikacin=S,ampicillin-sulbactam=S,ampicillin=R,aztreonam=R,cefazolin=R,cefotaxime=I,cefoxitin=R,ceftazidime=S,ceftriaxone=I,ciprofloxacin=S,doripenem=S,gentamicin=S,imipenem=S,levofloxacin=S,nitrofurantoin=R,tetracycline=S,tobramycin=S,trimethoprim-sulfamethoxazole=S		SAMN04515796	AAYNJO000000000.2	GCA_016530035.2
Acinetobacter baumannii	MRSN7166	"MRSN 7166","MRSN7166","SRS1334356"	PDT000113227.2	USA:Washington, DC	wound	clinical	amikacin=R,ampicillin-sulbactam=S,ampicillin=R,aztreonam=R,cefazolin=R,cefotaxime=R,cefoxitin=R,ceftazidime=R,ceftriaxone=R,ciprofloxacin=R,gentamicin=R,imipenem=S,levofloxacin=R,nitrofurantoin=R,tetracycline=R,tobramycin=R,trimethoprim-sulfamethoxazole=R	0	SAMN04515797	AAYNJP000000000.2	GCA_016530005.2
Acinetobacter baumannii	MRSN7185	"MRSN 7185","MRSN7185","SRS1334354"	PDT000113228.2	USA:Washington, DC	STERILE BODY SITE	clinical	amikacin=S,ampicillin-sulbactam=S,ampicillin=R,aztreonam=R,cefazolin=R,cefotaxime=R,cefoxitin=R,ceftazidime=R,ceftriaxone=R,ciprofloxacin=S,doripenem=S,gentamicin=R,imipenem=S,levofloxacin=S,nitrofurantoin=R,tetracycline=R,tobramycin=R,trimethoprim-sulfamethoxazole=R	26	SAMN04515798	AAYNJK000000000.2	GCA_016529905.2
Acinetobacter baumannii	MRSN7211	"MRSN 7211","MRSN7211","SRS1334355"	PDT000113229.2	USA:Washington, DC	respiratory	clinical	amikacin=R,ampicillin-sulbactam=S,ampicillin=R,aztreonam=R,cefazolin=R,cefotaxime=R,cefoxitin=R,ceftazidime=R,ceftriaxone=R,ciprofloxacin=R,gentamicin=R,imipenem=S,levofloxacin=R,nitrofurantoin=R,tetracycline=R,tobramycin=R,trimethoprim-sulfamethoxazole=R	3	SAMN04515799	AAYNJQ000000000.2	GCA_016529885.2
Acinetobacter baumannii	MRSN7227	"MRSN 7227","MRSN7227","SRS1334375"	PDT000113230.2	USA:Washington, DC	wound	clinical	amikacin=S,ampicillin-sulbactam=R,ampicillin=R,aztreonam=R,cefazolin=R,cefotaxime=R,cefoxitin=R,ceftazidime=I,ceftriaxone=R,ciprofloxacin=S,doripenem=S,gentamicin=S,imipenem=S,levofloxacin=S,nitrofurantoin=R,tetracycline=S,tobramycin=S,trimethoprim-sulfamethoxazole=R		SAMN04515800	AAYNJM000000000.2	GCA_016529895.2
Acinetobacter baumannii	MRSN7245	"MRSN 7245","MRSN7245","SRS1334373"	PDT000113231.2	USA:Washington, DC	wound	clinical	amikacin=R,ampicillin-sulbactam=S,ampicillin=R,aztreonam=R,cefazolin=R,cefotaxime=R,cefoxitin=R,ceftazidime=R,ceftriaxone=R,ciprofloxacin=R,gentamicin=R,imipenem=S,levofloxacin=R,nitrofurantoin=R,tetracycline=R,tobramycin=R,trimethoprim-sulfamethoxazole=R	1	SAMN04515801	AAYNJJ000000000.2	GCA_016529965.2
Acinetobacter baumannii	MRSN7256	"MRSN 7256","MRSN7256","SRS1334372"	PDT000113232.2	USA:Washington, DC	STERILE BODY FLUID	clinical	amikacin=S,ampicillin-sulbactam=R,ampicillin=R,aztreonam=R,cefazolin=R,cefotaxime=R,cefoxitin=R,ceftazidime=R,ceftriaxone=R,ciprofloxacin=R,gentamicin=R,imipenem=S,levofloxacin=R,nitrofurantoin=R,tetracycline=R,tobramycin=S,trimethoprim-sulfamethoxazole=R	5	SAMN04515802	AAYNJS000000000.2	GCA_016529945.2
Acinetobacter baumannii	MRSN7274	"MRSN 7274","MRSN7274","SRS1334371"	PDT000113233.2	USA:Washington, DC	wound	clinical	amikacin=R,ampicillin-sulbactam=S,ampicillin=R,aztreonam=R,cefazolin=R,cefotaxime=R,cefoxitin=R,ceftazidime=R,ceftriaxone=R,ciprofloxacin=R,gentamicin=R,imipenem=S,levofloxacin=R,nitrofurantoin=R,tetracycline=R,tobramycin=R,trimethoprim-sulfamethoxazole=R	3	SAMN04515803	AAYRTQ000000000.2	GCA_016610485.2
Acinetobacter baumannii	MRSN7293	"MRSN 7293","MRSN7293","SRS1334370"	PDT000113234.2	USA:Washington, DC	respiratory	clinical	amikacin=R,ampicillin-sulbactam=R,ampicillin=R,aztreonam=R,cefazolin=R,cefotaxime=R,cefoxitin=R,ceftazidime=R,ceftriaxone=R,ciprofloxacin=R,doripenem=S,gentamicin=R,imipenem=S,levofloxacin=R,nitrofurantoin=R,tetracycline=R,tobramycin=R,trimethoprim-sulfamethoxazole=R	7	SAMN04515804	AAYNJR000000000.2	GCA_016529755.2
Acinetobacter baumannii	MRSN7308	"MRSN 7308","MRSN7308","SRS1334369"	PDT000113235.2	USA:Washington, DC	wound	clinical	amikacin=S,ampicillin-sulbactam=S,ampicillin=R,aztreonam=R,cefazolin=R,cefotaxime=R,cefoxitin=R,ceftazidime=R,ceftriaxone=R,ciprofloxacin=R,gentamicin=R,imipenem=S,levofloxacin=R,nitrofurantoin=R,tetracycline=R,tobramycin=R,trimethoprim-sulfamethoxazole=R	8	SAMN04515805	AAYNJT000000000.2	GCA_016529775.2
Acinetobacter baumannii	MRSN7327	"MRSN 7327","MRSN7327","SRS1334368"	PDT000113236.2	USA:Washington, DC	wound	clinical	amikacin=R,ampicillin-sulbactam=R,ampicillin=R,aztreonam=R,cefazolin=R,cefotaxime=R,cefoxitin=R,ceftazidime=R,ceftriaxone=R,ciprofloxacin=R,doripenem=S,gentamicin=R,imipenem=S,levofloxacin=I,nitrofurantoin=R,tetracycline=R,tobramycin=R,trimethoprim-sulfamethoxazole=R	7	SAMN04515806	AAYNJB000000000.2	GCA_016529835.2
Acinetobacter baumannii	MRSN7348	"MRSN 7348","MRSN7348","SRS1334367"	PDT000113237.2	USA:Washington, DC	wound	clinical	amikacin=S,ampicillin-sulbactam=S,ampicillin=R,aztreonam=R,cefazolin=R,cefotaxime=I,cefoxitin=R,ceftazidime=S,ceftriaxone=I,ciprofloxacin=S,doripenem=S,gentamicin=S,imipenem=S,levofloxacin=S,nitrofurantoin=R,tetracycline=S,tobramycin=S,trimethoprim-sulfamethoxazole=S		SAMN04515807	AAYNJC000000000.2	GCA_016529785.2
Acinetobacter baumannii	MRSN7398	"MRSN 7398","MRSN7398","SRS1334365"	PDT000113239.2	USA:Washington, DC	wound	clinical	amikacin=S,ampicillin-sulbactam=R,ampicillin=R,aztreonam=R,cefazolin=R,cefotaxime=R,cefoxitin=R,ceftazidime=R,ceftriaxone=R,ciprofloxacin=R,gentamicin=R,imipenem=S,levofloxacin=R,nitrofurantoin=R,tetracycline=R,tobramycin=R,trimethoprim-sulfamethoxazole=S	14	SAMN04515809	AAYNJI000000000.2	GCA_016529705.2
Acinetobacter baumannii	MRSN11777	"MRSN 11777","MRSN11777","SRS1335147"	PDT000113588.2	USA:Washington, DC	urine	clinical	amikacin=I,ampicillin-sulbactam=I,ampicillin=R,aztreonam=R,cefazolin=R,cefotaxime=R,ceftazidime=R,ceftriaxone=R,ciprofloxacin=R,gentamicin=R,imipenem=S,levofloxacin=R,meropenem=S,moxifloxacin=R,nitrofurantoin=R,tetracycline=R,tigecycline=S,tobramycin=R,trimethoprim-sulfamethoxazole=R	1	SAMN04545389	AAYNJE000000000.2	GCA_016529715.2
Acinetobacter baumannii	MRSN7424	"MRSN 7424","MRSN7424","SRS1335144"	PDT000113589.2	USA:Washington, DC	respiratory	clinical	amikacin=R,ampicillin-sulbactam=R,ampicillin=R,aztreonam=R,cefazolin=R,cefotaxime=R,cefoxitin=R,ceftazidime=R,ceftriaxone=R,ciprofloxacin=R,gentamicin=R,imipenem=S,levofloxacin=R,nitrofurantoin=R,tetracycline=R,tobramycin=S,trimethoprim-sulfamethoxazole=R	1	SAMN04545392	AAYNJA000000000.2	GCA_016529685.2
Acinetobacter baumannii	MRSN7569	"MRSN 7569","MRSN7569","SRS1335138"	PDT000113590.2	USA:Washington, DC	wound	clinical	amikacin=S,ampicillin-sulbactam=R,ampicillin=R,aztreonam=R,cefazolin=R,cefotaxime=R,cefoxitin=R,ceftazidime=R,ceftriaxone=R,ciprofloxacin=R,gentamicin=R,imipenem=S,levofloxacin=R,nitrofurantoin=R,tetracycline=R,tobramycin=S,trimethoprim-sulfamethoxazole=R	3	SAMN04545399	AAYNJG000000000.2	GCA_016529655.2
Acinetobacter baumannii	MRSN7653	"MRSN 7653","MRSN7653","SRS1335156"	PDT000113591.2	USA:Washington, DC	blood	clinical	amikacin=R,ampicillin-sulbactam=R,ampicillin=R,aztreonam=R,cefazolin=R,cefotaxime=R,cefoxitin=R,ceftazidime=R,ceftriaxone=R,ciprofloxacin=R,gentamicin=R,imipenem=S,levofloxacin=R,nitrofurantoin=R,tetracycline=R,tobramycin=R,trimethoprim-sulfamethoxazole=R	3	SAMN04545403	AAYNJF000000000.2	GCA_016529645.2
Acinetobacter baumannii	MRSN7799	"MRSN 7799","MRSN7799","SRS1335150"	PDT000113592.2	USA:Washington, DC	respiratory	clinical	amikacin=S,ampicillin-sulbactam=I,ampicillin=R,aztreonam=R,cefazolin=R,cefotaxime=R,cefotetan=R,ceftazidime=R,ceftriaxone=R,ciprofloxacin=R,gentamicin=R,imipenem=S,levofloxacin=S,nitrofurantoin=R,tetracycline=R,tigecycline=S,tobramycin=R,trimethoprim-sulfamethoxazole=R		SAMN04545409	AAYNIY000000000.2	GCA_016529535.2
Acinetobacter baumannii	MRSN7824	"MRSN 7824","MRSN7824","SRS1335149"	PDT000113593.2	USA:Washington, DC	urine	clinical	amikacin=R,ampicillin-sulbactam=R,ampicillin=R,aztreonam=R,cefazolin=R,cefotaxime=R,ceftazidime=R,ceftriaxone=R,ciprofloxacin=R,doripenem=S,gentamicin=R,imipenem=S,levofloxacin=I,meropenem=S,moxifloxacin=R,nitrofurantoin=R,tetracycline=R,tigecycline=S,tobramycin=R,trimethoprim-sulfamethoxazole=R	7	SAMN04545410	AAYNJH000000000.2	GCA_016529475.2
Acinetobacter baumannii	MRSN15071	"MRSN 15071","MRSN15071","SRS1335146"	PDT000113594.2	USA:Washington, DC	wound	clinical	amikacin=R,ampicillin-sulbactam=R,ampicillin=R,aztreonam=R,cefazolin=R,cefotaxime=R,ceftazidime=R,ceftriaxone=R,ciprofloxacin=R,doripenem=S,gentamicin=R,imipenem=S,levofloxacin=R,meropenem=S,moxifloxacin=R,nitrofurantoin=R,tetracycline=R,tigecycline=S,tobramycin=R,trimethoprim-sulfamethoxazole=R	7	SAMN04545390	AAYNHY000000000.2	GCA_016528745.2
Acinetobacter baumannii	MRSN15084	"MRSN 15084","MRSN15084","SRS1335145"	PDT000113595.2	USA:Washington, DC	TISSUE	clinical	amikacin=R,ampicillin-sulbactam=S,ampicillin=R,aztreonam=R,cefazolin=R,cefotaxime=R,ceftazidime=S,ceftriaxone=R,ciprofloxacin=R,doripenem=S,gentamicin=R,imipenem=S,levofloxacin=R,meropenem=S,moxifloxacin=R,nitrofurantoin=R,tetracycline=R,tigecycline=S,tobramycin=R,trimethoprim-sulfamethoxazole=R		SAMN04545391	AAYNHW000000000.2	GCA_016528845.2
Acinetobacter baumannii	MRSN7470	"MRSN 7470","MRSN7470","SRS1335143"	PDT000113596.2	USA:Washington, DC	wound	clinical	amikacin=R,ampicillin-sulbactam=S,ampicillin=R,aztreonam=R,cefazolin=R,cefotaxime=R,cefoxitin=R,ceftazidime=R,ceftriaxone=R,ciprofloxacin=R,gentamicin=R,imipenem=S,levofloxacin=R,nitrofurantoin=R,tetracycline=R,tobramycin=R,trimethoprim-sulfamethoxazole=R	3	SAMN04545393	AAYNHU000000000.2	GCA_016528655.2
Acinetobacter baumannii	MRSN7487	"MRSN 7487","MRSN7487","SRS1335142"	PDT000113597.2	USA:Washington, DC	wound	clinical	amikacin=R,ampicillin-sulbactam=R,ampicillin=R,aztreonam=R,cefazolin=R,cefotaxime=R,cefoxitin=R,ceftazidime=R,ceftriaxone=R,ciprofloxacin=R,gentamicin=R,imipenem=S,levofloxacin=R,nitrofurantoin=R,tetracycline=R,tobramycin=R,trimethoprim-sulfamethoxazole=R	2	SAMN04545394	AAYNHV000000000.2	GCA_016528635.2
Acinetobacter baumannii	MRSN7505	"MRSN 7505","MRSN7505","SRS1335141"	PDT000113598.2	USA:Washington, DC	wound	clinical	amikacin=S,ampicillin-sulbactam=R,ampicillin=R,aztreonam=R,cefazolin=R,cefotaxime=R,cefoxitin=R,ceftazidime=R,ceftriaxone=R,ciprofloxacin=R,gentamicin=R,imipenem=S,levofloxacin=R,nitrofurantoin=R,tetracycline=R,tobramycin=S,trimethoprim-sulfamethoxazole=R	2	SAMN04545395	AAYNHO000000000.2	GCA_016528685.2
Acinetobacter baumannii	MRSN7518	"MRSN 7518","MRSN7518","SRS1335140"	PDT000113599.2	USA:Washington, DC	blood	clinical	amikacin=S,ampicillin-sulbactam=R,ampicillin=R,aztreonam=R,cefazolin=R,cefotaxime=R,cefoxitin=R,ceftazidime=R,ceftriaxone=R,ciprofloxacin=R,gentamicin=R,imipenem=S,levofloxacin=R,nitrofurantoin=R,tetracycline=R,tobramycin=S,trimethoprim-sulfamethoxazole=R	2	SAMN04545396	AAYNHS000000000.2	GCA_016528595.2
Acinetobacter baumannii	MRSN7535	"MRSN 7535","MRSN7535","SRS1335139"	PDT000113600.2	USA:Washington, DC	STERILE BODY SITE	clinical	amikacin=S,ampicillin-sulbactam=R,ampicillin=R,aztreonam=R,cefazolin=R,cefotaxime=R,cefoxitin=R,ceftazidime=R,ceftriaxone=R,ciprofloxacin=R,gentamicin=R,imipenem=S,levofloxacin=R,nitrofurantoin=R,tetracycline=R,tobramycin=S,trimethoprim-sulfamethoxazole=R	2	SAMN04545397	AAYNHP000000000.2	GCA_016528645.2
Acinetobacter baumannii	MRSN7551	"MRSN 7551","MRSN7551","SRS1335137"	PDT000113601.2	USA:Washington, DC	wound	clinical	amikacin=R,ampicillin-sulbactam=S,ampicillin=R,aztreonam=R,cefazolin=R,cefotaxime=R,cefoxitin=R,ceftazidime=R,ceftriaxone=R,ciprofloxacin=R,gentamicin=R,imipenem=S,levofloxacin=R,nitrofurantoin=R,tetracycline=R,tobramycin=R,trimethoprim-sulfamethoxazole=R		SAMN04545398	AAYNHQ000000000.2	GCA_016528665.2
Acinetobacter baumannii	MRSN7591	"MRSN 7591","MRSN7591","SRS1335158"	PDT000113602.2	USA:Washington, DC	STERILE BODY SITE	clinical	amikacin=S,ampicillin-sulbactam=R,ampicillin=R,aztreonam=R,cefazolin=R,cefotaxime=R,cefoxitin=R,ceftazidime=R,ceftriaxone=R,ciprofloxacin=R,gentamicin=R,imipenem=S,levofloxacin=R,nitrofurantoin=R,tetracycline=R,tobramycin=S,trimethoprim-sulfamethoxazole=R	1	SAMN04545400	AAYNHT000000000.2	GCA_016528455.2
Acinetobacter baumannii	MRSN7611	"MRSN 7611","MRSN7611","SRS1335157"	PDT000113603.2	USA:Washington, DC	wound	clinical	amikacin=S,ampicillin-sulbactam=R,ampicillin=R,aztreonam=R,cefazolin=R,cefotaxime=R,cefoxitin=R,ceftazidime=R,ceftriaxone=R,ciprofloxacin=R,gentamicin=R,imipenem=S,levofloxacin=R,nitrofurantoin=R,tetracycline=R,tobramycin=S,trimethoprim-sulfamethoxazole=R	2	SAMN04545401	AAYNHR000000000.2	GCA_016528475.2
Acinetobacter baumannii	MRSN7673	"MRSN 7673","MRSN7673","SRS1335154"	PDT000113605.2	USA:Washington, DC	STERILE BODY SITE	clinical	amikacin=R,ampicillin-sulbactam=S,ampicillin=R,aztreonam=R,cefazolin=R,cefotaxime=R,cefoxitin=R,ceftazidime=R,ceftriaxone=R,ciprofloxacin=R,gentamicin=R,imipenem=S,levofloxacin=R,nitrofurantoin=R,tetracycline=R,tobramycin=R,trimethoprim-sulfamethoxazole=R	19	SAMN04545404	AAYNHX000000000.2	GCA_016528415.2
Acinetobacter baumannii	MRSN7698	"MRSN 7698","MRSN7698","SRS1335155"	PDT000113606.2	USA:Washington, DC	wound	clinical	amikacin=R,ampicillin-sulbactam=S,ampicillin=R,aztreonam=R,cefazolin=R,cefotaxime=R,cefoxitin=R,ceftazidime=R,ceftriaxone=R,ciprofloxacin=R,gentamicin=R,imipenem=S,levofloxacin=I,nitrofurantoin=R,tetracycline=R,tobramycin=R,trimethoprim-sulfamethoxazole=R		SAMN04545405	AAYNHJ000000000.2	GCA_016528425.2
Acinetobacter baumannii	MRSN7714	"MRSN 7714","MRSN7714","SRS1335153"	PDT000113607.2	USA:Washington, DC	wound	clinical	amikacin=R,ampicillin-sulbactam=R,ampicillin=R,aztreonam=R,cefazolin=R,cefotaxime=R,cefoxitin=R,ceftazidime=R,ceftriaxone=R,ciprofloxacin=R,gentamicin=R,imipenem=S,levofloxacin=R,nitrofurantoin=R,tetracycline=R,tobramycin=S,trimethoprim-sulfamethoxazole=R	8	SAMN04545406	AAYNHG000000000.2	GCA_016528375.2
Acinetobacter baumannii	MRSN7740	"MRSN 7740","MRSN7740","SRS1335152"	PDT000113608.2	USA:Washington, DC	wound	clinical	amikacin=S,ampicillin-sulbactam=S,ampicillin=R,aztreonam=R,cefazolin=R,cefotaxime=R,cefotetan=R,ceftazidime=S,ceftriaxone=I,ciprofloxacin=S,gentamicin=S,imipenem=S,levofloxacin=S,nitrofurantoin=R,tetracycline=S,tigecycline=S,tobramycin=S,trimethoprim-sulfamethoxazole=S		SAMN04545407	AAYNHD000000000.2	GCA_016528355.2
Acinetobacter baumannii	MRSN7769	"MRSN 7769","MRSN7769","SRS1335151"	PDT000113609.2	USA:Washington, DC	STERILE BODY SITE	clinical	amikacin=R,ampicillin-sulbactam=S,ampicillin=R,aztreonam=R,cefazolin=R,cefotaxime=R,cefotetan=R,ceftazidime=R,ceftriaxone=R,ciprofloxacin=R,gentamicin=R,imipenem=S,levofloxacin=R,nitrofurantoin=R,tetracycline=R,tigecycline=S,tobramycin=R,trimethoprim-sulfamethoxazole=R	1	SAMN04545408	AAYNHI000000000.2	GCA_016528325.2
Acinetobacter baumannii	MRSN11709	"MRSN 11709","MRSN11709","SRS1336867"	PDT000113685.2	USA:Washington, DC	wound	clinical	amikacin=R,ampicillin-sulbactam=S,ampicillin=R,aztreonam=R,cefazolin=R,cefotaxime=R,cefotetan=R,ceftazidime=R,ceftriaxone=R,ciprofloxacin=R,gentamicin=R,imipenem=S,levofloxacin=R,meropenem=S,nitrofurantoin=R,tetracycline=R,tigecycline=I,tobramycin=R,trimethoprim-sulfamethoxazole=R	13	SAMN04546716	AAYNHM000000000.2	GCA_016528315.2
Acinetobacter baumannii	MRSN11732	"MRSN 11732","MRSN11732","SRS1336866"	PDT000113686.2	USA:Washington, DC	wound	clinical	amikacin=R,ampicillin-sulbactam=S,ampicillin=R,aztreonam=R,cefazolin=R,cefotaxime=R,cefotetan=R,ceftazidime=R,ceftriaxone=R,ciprofloxacin=R,gentamicin=R,imipenem=S,levofloxacin=R,meropenem=S,nitrofurantoin=R,tetracycline=R,tigecycline=S,tobramycin=R,trimethoprim-sulfamethoxazole=R	23	SAMN04546717	AAYNHL000000000.2	GCA_016528365.2
Acinetobacter baumannii	MRSN11776	"MRSN 11776","MRSN11776","SRS1336864"	PDT000113688.2	USA:Washington, DC	wound	clinical	amikacin=R,ampicillin-sulbactam=S,ampicillin=R,aztreonam=R,cefazolin=R,cefotaxime=R,cefotetan=R,ceftazidime=R,ceftriaxone=R,ciprofloxacin=R,gentamicin=R,imipenem=S,levofloxacin=R,meropenem=S,nitrofurantoin=R,tetracycline=R,tigecycline=S,tobramycin=R,trimethoprim-sulfamethoxazole=R	1	SAMN04546719	AAYNHE000000000.2	GCA_016528235.2
Acinetobacter baumannii	MRSN7100	"MRSN 7100","MRSN7100","SRS1336863"	PDT000113689.2	USA:Washington, DC	wound	clinical	amikacin=S,amoxicillin-clavulanic acid=R,ampicillin-sulbactam=S,ampicillin=R,aztreonam=R,cefazolin=R,cefotaxime=R,cefotetan=R,cefoxitin=R,ceftazidime=I,ceftriaxone=R,cefuroxime=R,ciprofloxacin=R,doripenem=S,ertapenem=R,gentamicin=R,imipenem=S,levofloxacin=R,nitrofurantoin=R,tetracycline=S,tigecycline=S,tobramycin=R,trimethoprim-sulfamethoxazole=R		SAMN04546720	AAYNHF000000000.2	GCA_016528135.2
Acinetobacter baumannii	MRSN7122	"MRSN 7122","MRSN7122","SRS1336862"	PDT000113690.2	USA:Washington, DC	wound	clinical	amikacin=S,ampicillin-sulbactam=S,ampicillin=R,aztreonam=R,cefazolin=R,cefotaxime=R,cefoxitin=R,ceftazidime=R,ceftriaxone=R,ciprofloxacin=R,gentamicin=R,imipenem=S,levofloxacin=R,nitrofurantoin=R,tetracycline=R,tobramycin=R,trimethoprim-sulfamethoxazole=R	21	SAMN04546721	AAYNHB000000000.2	GCA_016528215.2
Acinetobacter baumannii	MRSN7133	"MRSN 7133","MRSN7133","SRS1336860"	PDT000113691.2	USA:Washington, DC	wound	clinical	amikacin=S,ampicillin-sulbactam=S,ampicillin=R,aztreonam=R,cefazolin=R,cefotaxime=R,cefoxitin=R,ceftazidime=R,ceftriaxone=R,ciprofloxacin=R,gentamicin=R,imipenem=S,levofloxacin=I,nitrofurantoin=R,tetracycline=R,tobramycin=R,trimethoprim-sulfamethoxazole=R	23	SAMN04546722	AAYNHK000000000.2	GCA_016528125.2
Acinetobacter baumannii	MRSN7148	"MRSN 7148","MRSN7148","SRS1336861"	PDT000113692.2	USA:Washington, DC	wound	clinical	amikacin=S,ampicillin-sulbactam=S,ampicillin=R,aztreonam=R,cefazolin=R,cefotaxime=I,cefoxitin=R,ceftazidime=S,ceftriaxone=I,ciprofloxacin=S,doripenem=S,gentamicin=R,imipenem=S,levofloxacin=S,nitrofurantoin=R,tetracycline=S,tobramycin=R,trimethoprim-sulfamethoxazole=S		SAMN04546723	AAYNHH000000000.2	GCA_016528175.2
Acinetobacter baumannii	MRSN7226	"MRSN 7226","MRSN7226","SRS1336877"	PDT000113693.2	USA:Washington, DC	STERILE BODY SITE	clinical	amikacin=S,ampicillin-sulbactam=S,ampicillin=R,aztreonam=R,cefazolin=R,cefotaxime=R,cefoxitin=R,ceftazidime=R,ceftriaxone=R,ciprofloxacin=R,gentamicin=R,imipenem=S,levofloxacin=R,nitrofurantoin=R,tetracycline=R,tobramycin=R,trimethoprim-sulfamethoxazole=R	24	SAMN04546724	AAYNHC000000000.2	GCA_016528105.2
Acinetobacter baumannii	MRSN7255	"MRSN 7255","MRSN7255","SRS1336869"	PDT000113694.2	USA:Washington, DC	wound	clinical	amikacin=R,ampicillin-sulbactam=S,ampicillin=R,aztreonam=R,cefazolin=R,cefotaxime=R,cefoxitin=R,ceftazidime=R,ceftriaxone=R,ciprofloxacin=R,gentamicin=R,imipenem=S,levofloxacin=R,nitrofurantoin=R,tetracycline=R,tobramycin=R,trimethoprim-sulfamethoxazole=R	0	SAMN04546725	AAYNGW000000000.2	GCA_016528085.2
Acinetobacter baumannii	MRSN7272	"MRSN 7272","MRSN7272","SRS1336876"	PDT000113695.2	USA:Washington, DC	wound	clinical	amikacin=R,ampicillin-sulbactam=S,ampicillin=R,aztreonam=R,cefazolin=R,cefotaxime=R,cefoxitin=R,ceftazidime=R,ceftriaxone=R,ciprofloxacin=R,gentamicin=R,imipenem=S,levofloxacin=R,nitrofurantoin=R,tetracycline=R,tobramycin=R,trimethoprim-sulfamethoxazole=S	3	SAMN04546726	AAYNGU000000000.2	GCA_016528055.2
Acinetobacter baumannii	MRSN7291	"MRSN 7291","MRSN7291","SRS1336875"	PDT000113696.2	USA:Washington, DC	urine	clinical	amikacin=R,ampicillin-sulbactam=R,ampicillin=R,aztreonam=R,cefazolin=R,cefotaxime=R,cefoxitin=R,ceftazidime=I,ceftriaxone=R,ciprofloxacin=R,gentamicin=R,imipenem=S,levofloxacin=R,nitrofurantoin=R,tetracycline=R,tobramycin=I,trimethoprim-sulfamethoxazole=R	4	SAMN04546727	AAYNHA000000000.2	GCA_016527995.2
Acinetobacter baumannii	MRSN7326	"MRSN 7326","MRSN7326","SRS1336874"	PDT000113697.2	USA:Washington, DC	respiratory	clinical	amikacin=R,ampicillin-sulbactam=S,ampicillin=R,aztreonam=R,cefazolin=R,cefotaxime=R,cefoxitin=R,ceftazidime=R,ceftriaxone=R,ciprofloxacin=R,gentamicin=R,imipenem=S,levofloxacin=R,nitrofurantoin=R,tetracycline=R,tobramycin=R,trimethoprim-sulfamethoxazole=R	2	SAMN04546728	AAYNGP000000000.2	GCA_016527955.2
Acinetobacter baumannii	MRSN7367	"MRSN 7367","MRSN7367","SRS1336873"	PDT000113698.2	USA:Washington, DC	blood	clinical	amikacin=R,ampicillin-sulbactam=S,ampicillin=R,aztreonam=R,cefazolin=R,cefotaxime=R,cefoxitin=R,ceftazidime=R,ceftriaxone=R,ciprofloxacin=R,gentamicin=R,imipenem=S,levofloxacin=R,nitrofurantoin=R,tetracycline=R,tobramycin=R,trimethoprim-sulfamethoxazole=R	1	SAMN04546729	AAYNGZ000000000.2	GCA_016527885.2
Acinetobacter baumannii	MRSN7397	"MRSN 7397","MRSN7397","SRS1336872"	PDT000113699.2	USA:Washington, DC	respiratory	clinical	amikacin=R,ampicillin-sulbactam=R,ampicillin=R,aztreonam=R,cefazolin=R,cefotaxime=R,cefoxitin=R,ceftazidime=R,ceftriaxone=R,ciprofloxacin=R,gentamicin=R,imipenem=S,levofloxacin=R,nitrofurantoin=R,tetracycline=R,tobramycin=R,trimethoprim-sulfamethoxazole=R	1	SAMN04546730	AAYNGQ000000000.2	GCA_016527745.2
Acinetobacter baumannii	MRSN902	"MRSN 902","MRSN902","SRS1336871"	PDT000113700.2	USA:Washington, DC	respiratory	clinical	amikacin=R,ampicillin-sulbactam=S,ampicillin=R,aztreonam=R,cefazolin=R,cefoxitin=R,ceftazidime=R,ceftriaxone=R,ciprofloxacin=R,gentamicin=R,imipenem=I,levofloxacin=R,meropenem=R,nitrofurantoin=R,tetracycline=R,tobramycin=R,trimethoprim-sulfamethoxazole=R	0	SAMN04546731	AAYNGV000000000.2	GCA_016527715.2
Acinetobacter baumannii	MRSN11778	"MRSN 11778","MRSN11778","SRS1337508"	PDT000113788.2	USA:Washington, DC	urine	clinical	amikacin=S,ampicillin-sulbactam=S,ampicillin=R,aztreonam=R,cefazolin=R,cefotaxime=I,ceftazidime=S,ceftriaxone=I,ciprofloxacin=S,doripenem=S,gentamicin=S,imipenem=S,levofloxacin=S,meropenem=S,moxifloxacin=S,nitrofurantoin=R,tetracycline=S,tigecycline=S,tobramycin=S,trimethoprim-sulfamethoxazole=S		SAMN04547088	AAYNGS000000000.2	GCA_016528015.2
Acinetobacter baumannii	MRSN15037	"MRSN 15037","MRSN15037","SRS1337507"	PDT000113789.2	USA:Washington, DC	wound	clinical	amikacin=R,ampicillin-sulbactam=S,ampicillin=R,aztreonam=R,cefazolin=R,cefotaxime=R,ceftazidime=R,ceftriaxone=R,ciprofloxacin=R,gentamicin=R,imipenem=S,levofloxacin=I,meropenem=S,moxifloxacin=S,nitrofurantoin=R,tetracycline=I,tigecycline=S,tobramycin=R,trimethoprim-sulfamethoxazole=R		SAMN04547089	AAYNGY000000000.2	GCA_016528005.2
Acinetobacter baumannii	MRSN15072	"MRSN 15072","MRSN15072","SRS1337506"	PDT000113790.2	USA:Washington, DC	wound	clinical	amikacin=R,ampicillin-sulbactam=R,ampicillin=R,aztreonam=R,cefazolin=R,cefotaxime=R,ceftazidime=R,ceftriaxone=R,ciprofloxacin=R,doripenem=S,gentamicin=R,imipenem=S,levofloxacin=R,meropenem=S,moxifloxacin=R,nitrofurantoin=R,tetracycline=R,tigecycline=S,tobramycin=R,trimethoprim-sulfamethoxazole=R	8	SAMN04547090	AAYNGT000000000.2	GCA_016527965.2
Acinetobacter baumannii	MRSN15087	"MRSN 15087","MRSN15087","SRS1337492"	PDT000113791.2	USA:Washington, DC	wound	clinical	amikacin=S,ampicillin-sulbactam=S,ampicillin=R,aztreonam=R,cefazolin=R,cefotaxime=I,ceftazidime=S,ceftriaxone=I,ciprofloxacin=S,doripenem=S,gentamicin=S,imipenem=S,levofloxacin=S,meropenem=S,moxifloxacin=S,nitrofurantoin=R,tetracycline=S,tigecycline=S,tobramycin=S,trimethoprim-sulfamethoxazole=S		SAMN04547091	AAYNGX000000000.2	GCA_016527935.2
Acinetobacter baumannii	MRSN7435	"MRSN 7435","MRSN7435","SRS1337491"	PDT000113792.2	USA:Washington, DC	STERILE BODY SITE	clinical	amikacin=S,ampicillin-sulbactam=S,ampicillin=R,aztreonam=R,cefazolin=R,cefotaxime=I,cefoxitin=R,ceftazidime=S,ceftriaxone=I,ciprofloxacin=S,gentamicin=S,imipenem=S,levofloxacin=S,nitrofurantoin=R,tetracycline=S,tobramycin=S,trimethoprim-sulfamethoxazole=R		SAMN04547092	AAYNGR000000000.2	GCA_016527835.2
Acinetobacter baumannii	MRSN7471	"MRSN 7471","MRSN7471","SRS1337490"	PDT000113793.2	USA:Washington, DC	wound	clinical	amikacin=S,ampicillin-sulbactam=R,ampicillin=R,aztreonam=R,cefazolin=R,cefotaxime=R,cefoxitin=R,ceftazidime=R,ceftriaxone=R,ciprofloxacin=R,gentamicin=R,imipenem=S,levofloxacin=R,nitrofurantoin=R,tetracycline=R,tobramycin=S,trimethoprim-sulfamethoxazole=R	4	SAMN04547093	AAYNGM000000000.2	GCA_016527735.2
Acinetobacter baumannii	MRSN7488	"MRSN 7488","MRSN7488","SRS1337489"	PDT000113794.2	USA:Washington, DC	wound	clinical	amikacin=R,ampicillin-sulbactam=R,ampicillin=R,aztreonam=R,cefazolin=R,cefotaxime=R,cefoxitin=R,ceftazidime=R,ceftriaxone=R,ciprofloxacin=R,gentamicin=R,imipenem=S,levofloxacin=R,nitrofurantoin=R,tetracycline=R,tobramycin=R,trimethoprim-sulfamethoxazole=R	1	SAMN04547094	AAYNGK000000000.2	GCA_016527755.2
Acinetobacter baumannii	MRSN7506	"MRSN 7506","MRSN7506","SRS1337493"	PDT000113795.2	USA:Washington, DC	SURVEILLANCE	clinical	amikacin=R,ampicillin-sulbactam=R,ampicillin=R,aztreonam=R,cefazolin=R,cefotaxime=R,cefoxitin=R,ceftazidime=R,ceftriaxone=R,ciprofloxacin=R,gentamicin=R,imipenem=S,levofloxacin=R,nitrofurantoin=R,tetracycline=R,tobramycin=R,trimethoprim-sulfamethoxazole=R	2	SAMN04547095	AAYNGO000000000.2	GCA_016527695.2
Acinetobacter baumannii	MRSN7520	"MRSN 7520","MRSN7520","SRS1337496"	PDT000113796.2	USA:Washington, DC	wound	clinical	amikacin=R,ampicillin-sulbactam=R,ampicillin=R,aztreonam=R,cefazolin=R,cefotaxime=R,cefoxitin=R,ceftazidime=R,ceftriaxone=R,ciprofloxacin=R,gentamicin=R,imipenem=S,levofloxacin=I,nitrofurantoin=R,tetracycline=S,tobramycin=I,trimethoprim-sulfamethoxazole=R	26	SAMN04547096	AAYNGN000000000.2	GCA_016527675.2
Acinetobacter baumannii	MRSN7539	"MRSN 7539","MRSN7539","SRS1337495"	PDT000113797.2	USA:Washington, DC	wound	clinical	amikacin=S,ampicillin-sulbactam=R,ampicillin=R,aztreonam=R,cefazolin=R,cefotaxime=R,cefoxitin=R,ceftazidime=R,ceftriaxone=R,ciprofloxacin=R,gentamicin=R,imipenem=S,levofloxacin=R,nitrofurantoin=R,tetracycline=R,tobramycin=R,trimethoprim-sulfamethoxazole=S	15	SAMN04547097	AAYNGG000000000.2	GCA_016527645.2
Acinetobacter baumannii	MRSN7571	"MRSN 7571","MRSN7571","SRS1337494"	PDT000113798.2	USA:Washington, DC	wound	clinical	amikacin=S,ampicillin-sulbactam=S,ampicillin=R,aztreonam=R,cefazolin=R,cefotaxime=R,cefoxitin=R,ceftazidime=R,ceftriaxone=R,ciprofloxacin=R,gentamicin=R,imipenem=S,levofloxacin=R,nitrofurantoin=R,tetracycline=R,tobramycin=R,trimethoprim-sulfamethoxazole=R	3	SAMN04547098	AAYNGH000000000.2	GCA_016527555.2
Acinetobacter baumannii	MRSN7593	"MRSN 7593","MRSN7593","SRS1337500"	PDT000113799.2	USA:Washington, DC	wound	clinical	amikacin=S,ampicillin-sulbactam=I,ampicillin=R,aztreonam=R,cefazolin=R,cefotaxime=R,cefoxitin=R,ceftazidime=R,ceftriaxone=R,ciprofloxacin=R,gentamicin=R,imipenem=S,levofloxacin=S,nitrofurantoin=R,tetracycline=S,tobramycin=R,trimethoprim-sulfamethoxazole=R		SAMN04547099	AAYNGF000000000.2	GCA_016527595.2
Acinetobacter baumannii	MRSN7612	"MRSN 7612","MRSN7612","SRS1337499"	PDT000113800.2	USA:Washington, DC	STERILE BODY SITE	clinical	amikacin=S,ampicillin-sulbactam=S,ampicillin=R,aztreonam=R,cefazolin=R,cefotaxime=R,cefoxitin=R,ceftazidime=R,ceftriaxone=R,ciprofloxacin=R,gentamicin=R,imipenem=S,levofloxacin=R,nitrofurantoin=R,tetracycline=R,tobramycin=R,trimethoprim-sulfamethoxazole=R	1	SAMN04547100	AAYNGJ000000000.2	GCA_016527575.2
Acinetobacter baumannii	MRSN7639	"MRSN 7639","MRSN7639","SRS1337498"	PDT000113801.2	USA:Washington, DC	ANAEROBIC CULTURE	clinical	amikacin=R,ampicillin-sulbactam=R,ampicillin=R,aztreonam=R,cefazolin=R,cefotaxime=R,cefoxitin=R,ceftazidime=R,ceftriaxone=R,ciprofloxacin=R,gentamicin=R,imipenem=S,levofloxacin=R,nitrofurantoin=R,tetracycline=R,tobramycin=S,trimethoprim-sulfamethoxazole=R	6	SAMN04547101	AAYNGL000000000.2	GCA_016527165.2
Acinetobacter baumannii	MRSN7654	"MRSN 7654","MRSN7654","SRS1337497"	PDT000113802.2	USA:Washington, DC	wound	clinical	amikacin=S,ampicillin-sulbactam=R,ampicillin=R,aztreonam=R,cefazolin=R,cefotaxime=R,cefoxitin=R,ceftazidime=R,ceftriaxone=R,ciprofloxacin=R,gentamicin=R,imipenem=S,levofloxacin=R,nitrofurantoin=R,tetracycline=R,tobramycin=S,trimethoprim-sulfamethoxazole=R	4	SAMN04547102	AAYNGI000000000.2	GCA_016527415.2
Acinetobacter baumannii	MRSN7676	"MRSN 7676","MRSN7676","SRS1337502"	PDT000113803.2	USA:Washington, DC	urine	clinical	amikacin=S,ampicillin-sulbactam=R,ampicillin=R,aztreonam=R,cefazolin=R,cefotaxime=R,cefoxitin=R,ceftazidime=R,ceftriaxone=R,ciprofloxacin=R,gentamicin=R,imipenem=S,levofloxacin=R,nitrofurantoin=R,tetracycline=R,tobramycin=S,trimethoprim-sulfamethoxazole=R	2	SAMN04547103	AAYNGE000000000.2	GCA_016527425.2
Acinetobacter baumannii	MRSN7699	"MRSN 7699","MRSN7699","SRS1337503"	PDT000113804.2	USA:Washington, DC	wound	clinical	amikacin=S,ampicillin-sulbactam=R,ampicillin=R,aztreonam=R,cefazolin=R,cefotaxime=R,cefoxitin=R,ceftazidime=R,ceftriaxone=R,ciprofloxacin=R,gentamicin=R,imipenem=S,levofloxacin=S,nitrofurantoin=R,tetracycline=R,tobramycin=R,trimethoprim-sulfamethoxazole=S	18	SAMN04547104	AAYNGD000000000.2	GCA_016527485.2
Acinetobacter baumannii	MRSN7717	"MRSN 7717","MRSN7717","SRS1337501"	PDT000113805.2	USA:Washington, DC	wound	clinical	amikacin=S,ampicillin-sulbactam=R,ampicillin=R,aztreonam=R,cefazolin=R,cefotaxime=R,cefoxitin=R,ceftazidime=R,ceftriaxone=R,ciprofloxacin=R,gentamicin=R,imipenem=S,levofloxacin=R,nitrofurantoin=R,tetracycline=R,tobramycin=S,trimethoprim-sulfamethoxazole=R	5	SAMN04547105	AAYNGC000000000.2	GCA_016527455.2
Acinetobacter baumannii	MRSN7777	"MRSN 7777","MRSN7777","SRS1337504"	PDT000113806.2	USA:Washington, DC	STERILE BODY SITE	clinical	amikacin=S,ampicillin-sulbactam=R,ampicillin=R,aztreonam=R,cefazolin=R,cefotaxime=R,cefotetan=R,ceftazidime=R,ceftriaxone=R,ciprofloxacin=R,gentamicin=R,imipenem=R,levofloxacin=R,nitrofurantoin=R,tetracycline=R,tigecycline=I,tobramycin=S,trimethoprim-sulfamethoxazole=R	5	SAMN04547106	AAYNFT000000000.2	GCA_016527235.2
Acinetobacter baumannii	MRSN7829	"MRSN 7829","MRSN7829","SRS1337505"	PDT000113807.2	USA:Washington, DC	wound	clinical	amikacin=R,ampicillin-sulbactam=S,ampicillin=R,aztreonam=R,cefazolin=R,cefotaxime=R,ceftazidime=R,ceftriaxone=R,ciprofloxacin=S,doripenem=S,gentamicin=R,imipenem=S,levofloxacin=S,meropenem=I,moxifloxacin=S,nitrofurantoin=R,tetracycline=S,tigecycline=S,tobramycin=R,trimethoprim-sulfamethoxazole=R		SAMN04547107	AAYNFY000000000.2	GCA_016527345.2
Acinetobacter baumannii	MRSN11780	"MRSN 11780","MRSN11780","SRS1337609"	PDT000114092.2	USA:Washington, DC	respiratory	clinical	amikacin=I,ampicillin-sulbactam=I,ampicillin=R,aztreonam=R,cefazolin=R,cefotaxime=R,ceftazidime=R,ceftriaxone=R,ciprofloxacin=R,gentamicin=R,imipenem=S,levofloxacin=R,meropenem=S,moxifloxacin=R,nitrofurantoin=R,tetracycline=R,tigecycline=S,tobramycin=R,trimethoprim-sulfamethoxazole=R	1	SAMN04549255	AAYNFZ000000000.2	GCA_016527195.2
Acinetobacter baumannii	MRSN15038	"MRSN 15038","MRSN15038","SRS1337608"	PDT000114093.2	USA:Washington, DC	respiratory	clinical	amikacin=S,ampicillin-sulbactam=I,ampicillin=R,aztreonam=R,cefazolin=R,cefotaxime=R,ceftazidime=R,ceftriaxone=R,ciprofloxacin=S,gentamicin=R,imipenem=S,levofloxacin=S,meropenem=S,moxifloxacin=S,nitrofurantoin=R,tigecycline=S,tobramycin=R,trimethoprim-sulfamethoxazole=R		SAMN04549256	AAYNFW000000000.2	GCA_016527325.2
Acinetobacter baumannii	MRSN15073	"MRSN 15073","MRSN15073","SRS1337607"	PDT000114094.2	USA:Washington, DC	wound	clinical	amikacin=S,ampicillin-sulbactam=I,ampicillin=R,aztreonam=R,cefazolin=R,cefotaxime=R,ceftazidime=R,ceftriaxone=R,ciprofloxacin=R,gentamicin=R,imipenem=S,levofloxacin=S,meropenem=S,moxifloxacin=S,nitrofurantoin=R,tetracycline=R,tigecycline=S,tobramycin=R,trimethoprim-sulfamethoxazole=R		SAMN04549257	AAYNFU000000000.2	GCA_016527255.2
Acinetobacter baumannii	MRSN7436	"MRSN 7436","MRSN7436","SRS1337605"	PDT000114096.5	USA:Washington, DC	blood	clinical	amikacin=R,ampicillin-sulbactam=R,ampicillin=R,aztreonam=R,cefazolin=R,cefotaxime=R,cefoxitin=R,ceftazidime=R,ceftriaxone=R,ciprofloxacin=R,gentamicin=R,imipenem=S,levofloxacin=R,nitrofurantoin=R,tetracycline=R,tobramycin=R,trimethoprim-sulfamethoxazole=R	3	SAMN04549259	AAYNFV000000000.2	GCA_016527275.2
Acinetobacter baumannii	MRSN7472	"MRSN 7472","MRSN7472","SRS1337604"	PDT000114097.2	USA:Washington, DC	STERILE BODY SITE	clinical	amikacin=S,ampicillin-sulbactam=S,ampicillin=R,aztreonam=R,cefazolin=R,cefotaxime=I,cefoxitin=R,ceftazidime=S,ceftriaxone=S,ciprofloxacin=S,gentamicin=S,imipenem=S,levofloxacin=S,nitrofurantoin=R,tetracycline=S,tobramycin=S,trimethoprim-sulfamethoxazole=S		SAMN04549260	AAYNGA000000000.2	GCA_016526685.2
Acinetobacter baumannii	MRSN7489	"MRSN 7489","MRSN7489","SRS1337603"	PDT000114098.2	USA:Washington, DC	wound	clinical	amikacin=S,ampicillin-sulbactam=R,ampicillin=R,aztreonam=R,cefazolin=R,cefotaxime=R,cefoxitin=R,ceftazidime=R,ceftriaxone=R,ciprofloxacin=R,gentamicin=R,imipenem=S,levofloxacin=R,nitrofurantoin=R,tetracycline=R,tobramycin=S,trimethoprim-sulfamethoxazole=R	5	SAMN04549261	AAYNGB000000000.2	GCA_016526715.2
Acinetobacter baumannii	MRSN7508	"MRSN 7508","MRSN7508","SRS1337601"	PDT000114099.2	USA:Washington, DC	wound	clinical	amikacin=S,ampicillin-sulbactam=R,ampicillin=R,aztreonam=R,cefazolin=R,cefotaxime=R,cefoxitin=R,ceftazidime=R,ceftriaxone=R,ciprofloxacin=R,gentamicin=R,imipenem=S,levofloxacin=R,nitrofurantoin=R,tetracycline=S,tobramycin=I,trimethoprim-sulfamethoxazole=R	29	SAMN04549262	AAYNFS000000000.2	GCA_016526765.2
Acinetobacter baumannii	MRSN7524	"MRSN 7524","MRSN7524","SRS1337610"	PDT000114100.2	USA:Washington, DC	STERILE BODY SITE	clinical	amikacin=R,ampicillin-sulbactam=S,ampicillin=R,aztreonam=R,cefazolin=R,cefotaxime=R,cefoxitin=R,ceftazidime=R,ceftriaxone=R,ciprofloxacin=R,gentamicin=R,imipenem=S,levofloxacin=R,nitrofurantoin=R,tetracycline=R,tobramycin=R,trimethoprim-sulfamethoxazole=R	1	SAMN04549263	AAYNFR000000000.2	GCA_016526675.2
Acinetobacter baumannii	MRSN7555	"MRSN 7555","MRSN7555","SRS1337602"	PDT000114101.2	USA:Washington, DC	blood	clinical	amikacin=S,ampicillin-sulbactam=R,ampicillin=R,aztreonam=R,cefazolin=R,cefotaxime=R,cefoxitin=R,ceftazidime=R,ceftriaxone=R,ciprofloxacin=R,gentamicin=I,imipenem=S,levofloxacin=R,nitrofurantoin=R,tetracycline=R,tobramycin=S,trimethoprim-sulfamethoxazole=S	4	SAMN04549264	AAYNFX000000000.2	GCA_016527365.2
Acinetobacter baumannii	MRSN7594	"MRSN 7594","MRSN7594","SRS1337620"	PDT000114103.2	USA:Washington, DC	wound	clinical	amikacin=S,ampicillin-sulbactam=R,ampicillin=R,aztreonam=R,cefazolin=R,cefotaxime=R,cefoxitin=R,ceftazidime=R,ceftriaxone=R,ciprofloxacin=R,gentamicin=R,imipenem=S,levofloxacin=R,nitrofurantoin=R,tetracycline=R,tobramycin=S,trimethoprim-sulfamethoxazole=R	1	SAMN04549266	AAYNFM000000000.2	GCA_016526725.2
Acinetobacter baumannii	MRSN7642	"MRSN 7642","MRSN7642","SRS1337618"	PDT000114105.2	USA:Washington, DC	wound	clinical	amikacin=R,ampicillin-sulbactam=R,ampicillin=R,aztreonam=R,cefazolin=R,cefotaxime=R,cefoxitin=R,ceftazidime=R,ceftriaxone=R,ciprofloxacin=R,gentamicin=R,imipenem=S,levofloxacin=R,nitrofurantoin=R,tetracycline=R,tobramycin=R,trimethoprim-sulfamethoxazole=R	4	SAMN04549268	AAYNFJ000000000.2	GCA_016526535.2
Acinetobacter baumannii	MRSN7657	"MRSN 7657","MRSN7657","SRS1337617"	PDT000114106.3	USA:Washington, DC	wound	clinical	amikacin=S,ampicillin-sulbactam=S,ampicillin=R,aztreonam=R,cefazolin=R,cefotaxime=S,cefoxitin=R,ceftazidime=S,ceftriaxone=I,ciprofloxacin=S,gentamicin=S,imipenem=S,levofloxacin=S,nitrofurantoin=R,tetracycline=S,tobramycin=S,trimethoprim-sulfamethoxazole=S	2	SAMN04549269	AAYNFG000000000.2	GCA_016526095.2
Acinetobacter baumannii	MRSN7678	"MRSN 7678","MRSN7678","SRS1337616"	PDT000114107.2	USA:Washington, DC	wound	clinical	amikacin=R,ampicillin-sulbactam=S,ampicillin=R,aztreonam=R,cefazolin=R,cefotaxime=R,cefoxitin=R,ceftazidime=R,ceftriaxone=R,ciprofloxacin=R,gentamicin=R,imipenem=S,levofloxacin=R,nitrofurantoin=R,tetracycline=R,tobramycin=R,trimethoprim-sulfamethoxazole=R	5	SAMN04549270	AAYNFH000000000.2	GCA_016526445.2
Acinetobacter baumannii	MRSN7745	"MRSN 7745","MRSN7745","SRS1337614"	PDT000114109.2	USA:Washington, DC	wound	clinical	amikacin=S,ampicillin-sulbactam=S,ampicillin=R,aztreonam=R,cefazolin=R,cefotaxime=R,cefotetan=R,ceftazidime=S,ceftriaxone=R,ciprofloxacin=R,gentamicin=R,imipenem=S,levofloxacin=R,nitrofurantoin=R,tetracycline=S,tigecycline=S,tobramycin=R,trimethoprim-sulfamethoxazole=S		SAMN04549272	AAYNFN000000000.2	GCA_016526495.2
Acinetobacter baumannii	MRSN7779	"MRSN 7779","MRSN7779","SRS1337613"	PDT000114110.2	USA:Washington, DC	wound	clinical	amikacin=R,ampicillin-sulbactam=R,ampicillin=R,aztreonam=R,cefazolin=R,cefotaxime=R,cefotetan=R,ceftazidime=R,ceftriaxone=R,ciprofloxacin=R,gentamicin=R,imipenem=S,levofloxacin=S,nitrofurantoin=R,tetracycline=S,tigecycline=S,tobramycin=I,trimethoprim-sulfamethoxazole=R	0	SAMN04549273	AAYNFK000000000.2	GCA_016526335.2
Acinetobacter baumannii	MRSN7806	"MRSN 7806","MRSN7806","SRS1337612"	PDT000114111.2	USA:Washington, DC	STERILE BODY SITE	clinical	amikacin=R,ampicillin-sulbactam=S,ampicillin=R,aztreonam=R,cefazolin=R,cefotaxime=R,cefotetan=R,ceftazidime=R,ceftriaxone=R,ciprofloxacin=R,gentamicin=R,imipenem=S,levofloxacin=R,nitrofurantoin=R,tetracycline=R,tigecycline=S,tobramycin=R,trimethoprim-sulfamethoxazole=R	4	SAMN04549274	AAYNFI000000000.2	GCA_016526225.2
Acinetobacter baumannii	MRSN7831	"MRSN 7831","MRSN7831","SRS1337611"	PDT000114112.2	USA:Washington, DC	wound	clinical	amikacin=S,ampicillin-sulbactam=R,ampicillin=R,aztreonam=R,cefazolin=R,cefotaxime=R,ceftazidime=R,ceftriaxone=R,ciprofloxacin=R,doripenem=S,gentamicin=R,imipenem=S,levofloxacin=R,meropenem=S,moxifloxacin=R,nitrofurantoin=R,tetracycline=R,tigecycline=S,tobramycin=S,trimethoprim-sulfamethoxazole=S	0	SAMN04549275	AAYNFP000000000.2	GCA_016526315.2
Acinetobacter baumannii	MRSN7509	"MRSN 7509","MRSN7509","SRS1337667"	PDT000114113.2	USA:Washington, DC	wound	clinical	amikacin=S,ampicillin-sulbactam=S,ampicillin=R,aztreonam=R,cefazolin=R,cefotaxime=R,cefoxitin=R,ceftazidime=I,ceftriaxone=R,ciprofloxacin=R,gentamicin=R,imipenem=S,levofloxacin=I,nitrofurantoin=R,tetracycline=S,tobramycin=R,trimethoprim-sulfamethoxazole=R	2	SAMN04549304	AAYNFL000000000.2	GCA_016526215.2
Acinetobacter baumannii	MRSN11781	"MRSN 11781","MRSN11781","SRS1337669"	PDT000114204.2	USA:Washington, DC	respiratory	clinical	amikacin=I,ampicillin-sulbactam=I,ampicillin=R,aztreonam=R,cefazolin=R,cefotaxime=R,ceftazidime=R,ceftriaxone=R,ciprofloxacin=R,gentamicin=R,imipenem=S,levofloxacin=R,meropenem=S,moxifloxacin=R,nitrofurantoin=R,tetracycline=R,tigecycline=S,tobramycin=R,trimethoprim-sulfamethoxazole=R	1	SAMN04549300	AAYNFQ000000000.2	GCA_016526265.2
Acinetobacter baumannii	MRSN7437	"MRSN 7437","MRSN7437","SRS1337668"	PDT000114206.2	USA:Washington, DC	respiratory	clinical	amikacin=R,ampicillin-sulbactam=R,ampicillin=R,aztreonam=R,cefazolin=R,cefotaxime=R,cefoxitin=R,ceftazidime=R,ceftriaxone=R,ciprofloxacin=R,gentamicin=R,imipenem=S,levofloxacin=R,nitrofurantoin=R,tetracycline=R,tobramycin=R,trimethoprim-sulfamethoxazole=R	1	SAMN04549302	AAYNFF000000000.2	GCA_016526575.2
Acinetobacter baumannii	MRSN7491	"MRSN 7491","MRSN7491","SRS1337671"	PDT000114207.2	USA:Washington, DC	wound	clinical	amikacin=R,ampicillin-sulbactam=S,ampicillin=R,aztreonam=R,cefazolin=R,cefotaxime=R,cefoxitin=R,ceftazidime=R,ceftriaxone=R,ciprofloxacin=R,gentamicin=R,imipenem=S,levofloxacin=R,nitrofurantoin=R,tetracycline=R,tobramycin=R,trimethoprim-sulfamethoxazole=R	1	SAMN04549303	AAYNFC000000000.2	GCA_016526075.2
Acinetobacter baumannii	MRSN7525	"MRSN 7525","MRSN7525","SRS1337666"	PDT000114208.2	USA:Washington, DC	respiratory	clinical	amikacin=R,ampicillin-sulbactam=S,ampicillin=R,aztreonam=R,cefazolin=R,cefotaxime=R,cefoxitin=R,ceftazidime=R,ceftriaxone=R,ciprofloxacin=R,gentamicin=R,imipenem=S,levofloxacin=R,nitrofurantoin=R,tetracycline=R,tobramycin=R,trimethoprim-sulfamethoxazole=R	1	SAMN04549305	AAYNEU000000000.2	GCA_016526055.2
Acinetobacter baumannii	MRSN7543	"MRSN 7543","MRSN7543","SRS1337665"	PDT000114209.2	USA:Washington, DC	wound	clinical	amikacin=S,ampicillin-sulbactam=R,ampicillin=R,aztreonam=R,cefazolin=R,cefotaxime=R,cefoxitin=R,ceftazidime=R,ceftriaxone=R,ciprofloxacin=R,gentamicin=R,imipenem=S,levofloxacin=I,nitrofurantoin=R,tetracycline=R,tobramycin=S,trimethoprim-sulfamethoxazole=R	16	SAMN04549306	AAYNEW000000000.2	GCA_016525875.2
Acinetobacter baumannii	MRSN7558	"MRSN 7558","MRSN7558","SRS1337663"	PDT000114210.2	USA:Washington, DC	wound	clinical	amikacin=S,ampicillin-sulbactam=R,ampicillin=R,aztreonam=R,cefazolin=R,cefotaxime=R,cefoxitin=R,ceftazidime=R,ceftriaxone=R,ciprofloxacin=R,gentamicin=R,imipenem=S,levofloxacin=R,nitrofurantoin=R,tetracycline=R,tobramycin=I,trimethoprim-sulfamethoxazole=R	3	SAMN04549307	AAYNEX000000000.2	GCA_016525895.2
Acinetobacter baumannii	MRSN7577	"MRSN 7577","MRSN7577","SRS1337661"	PDT000114211.2	USA:Washington, DC	blood	clinical	amikacin=S,ampicillin-sulbactam=R,ampicillin=R,aztreonam=R,cefazolin=R,cefotaxime=R,cefoxitin=R,ceftazidime=R,ceftriaxone=R,ciprofloxacin=R,gentamicin=R,imipenem=S,levofloxacin=R,nitrofurantoin=R,tetracycline=R,tobramycin=S,trimethoprim-sulfamethoxazole=R	5	SAMN04549308	AAYNFB000000000.2	GCA_016525915.2
Acinetobacter baumannii	MRSN7643	"MRSN 7643","MRSN7643","SRS1337664"	PDT000114213.2	USA:Washington, DC	wound	clinical	amikacin=R,ampicillin-sulbactam=S,ampicillin=R,aztreonam=R,cefazolin=R,cefotaxime=R,cefoxitin=R,ceftazidime=R,ceftriaxone=R,ciprofloxacin=R,gentamicin=R,imipenem=S,levofloxacin=R,nitrofurantoin=R,tetracycline=R,tobramycin=R,trimethoprim-sulfamethoxazole=R	10	SAMN04549310	AAYNEY000000000.2	GCA_016525695.2
Acinetobacter baumannii	MRSN7658	"MRSN 7658","MRSN7658","SRS1337662"	PDT000114214.2	USA:Washington, DC	STERILE BODY SITE	clinical	amikacin=S,ampicillin-sulbactam=R,ampicillin=R,aztreonam=R,cefazolin=R,cefotaxime=R,cefoxitin=R,ceftazidime=R,ceftriaxone=R,ciprofloxacin=R,gentamicin=R,imipenem=S,levofloxacin=R,nitrofurantoin=R,tetracycline=R,tobramycin=S,trimethoprim-sulfamethoxazole=R	2	SAMN04549311	AAYNEL000000000.2	GCA_016525835.2
Acinetobacter baumannii	MRSN7679	"MRSN 7679","MRSN7679","SRS1337678"	PDT000114215.2	USA:Washington, DC	wound	clinical	amikacin=S,ampicillin-sulbactam=R,ampicillin=R,aztreonam=R,cefazolin=R,cefotaxime=R,cefoxitin=R,ceftazidime=R,ceftriaxone=R,ciprofloxacin=R,gentamicin=R,imipenem=S,levofloxacin=R,nitrofurantoin=R,tetracycline=R,tobramycin=S,trimethoprim-sulfamethoxazole=R	2	SAMN04549312	AAYNEP000000000.2	GCA_016525715.2
Acinetobacter baumannii	MRSN7701	"MRSN 7701","MRSN7701","SRS1337676"	PDT000114216.2	USA:Washington, DC	wound	clinical	amikacin=S,ampicillin-sulbactam=R,ampicillin=R,aztreonam=R,cefazolin=R,cefotaxime=R,cefoxitin=R,ceftazidime=R,ceftriaxone=R,ciprofloxacin=R,gentamicin=R,imipenem=S,levofloxacin=R,nitrofurantoin=R,tetracycline=R,tobramycin=S,trimethoprim-sulfamethoxazole=R	5	SAMN04549313	AAYNEN000000000.2	GCA_016525675.2
Acinetobacter baumannii	MRSN7722	"MRSN 7722","MRSN7722","SRS1337674"	PDT000114217.2	USA:Washington, DC	wound	clinical	amikacin=S,ampicillin-sulbactam=R,ampicillin=R,aztreonam=R,cefazolin=R,cefotaxime=R,cefoxitin=R,ceftazidime=R,ceftriaxone=R,ciprofloxacin=R,gentamicin=R,imipenem=S,levofloxacin=R,nitrofurantoin=R,tetracycline=R,tobramycin=S,trimethoprim-sulfamethoxazole=R	3	SAMN04549314	AAYNEJ000000000.2	GCA_016525855.2
Acinetobacter baumannii	MRSN7749	"MRSN 7749","MRSN7749","SRS1337673"	PDT000114218.2	USA:Washington, DC	wound	clinical	amikacin=S,ampicillin-sulbactam=R,ampicillin=R,aztreonam=R,cefazolin=R,cefotaxime=R,cefotetan=R,ceftazidime=R,ceftriaxone=R,ciprofloxacin=R,gentamicin=R,imipenem=S,levofloxacin=R,nitrofurantoin=R,tetracycline=R,tigecycline=I,tobramycin=S,trimethoprim-sulfamethoxazole=R	4	SAMN04549315	AAYNEQ000000000.2	GCA_016525735.2
Acinetobacter baumannii	MRSN7780	"MRSN 7780","MRSN7780","SRS1337672"	PDT000114219.2	USA:Washington, DC	wound	clinical	amikacin=R,ampicillin-sulbactam=S,ampicillin=R,aztreonam=R,cefazolin=R,cefotaxime=R,cefotetan=R,ceftazidime=R,ceftriaxone=R,ciprofloxacin=R,gentamicin=R,imipenem=S,levofloxacin=R,nitrofurantoin=R,tetracycline=R,tigecycline=S,tobramycin=R,trimethoprim-sulfamethoxazole=S	4	SAMN04549316	AAYNES000000000.2	GCA_016525795.2
Acinetobacter baumannii	MRSN7807	"MRSN 7807","MRSN7807","SRS1337677"	PDT000114220.2	USA:Washington, DC	wound	clinical	amikacin=R,ampicillin-sulbactam=R,ampicillin=R,aztreonam=R,cefazolin=R,cefotaxime=R,cefotetan=R,ceftazidime=R,ceftriaxone=R,ciprofloxacin=R,doripenem=S,gentamicin=R,imipenem=S,levofloxacin=S,nitrofurantoin=R,tetracycline=S,tigecycline=S,tobramycin=I,trimethoprim-sulfamethoxazole=R	28	SAMN04549317	AAYTMR000000000.2	GCA_016700475.2
Acinetobacter baumannii	MRSN7832	"MRSN 7832","MRSN7832","SRS1337675"	PDT000114221.2	USA:Washington, DC	wound	clinical	amikacin=S,ampicillin-sulbactam=R,ampicillin=R,aztreonam=R,cefazolin=R,cefotaxime=R,ceftazidime=R,ceftriaxone=R,ciprofloxacin=R,doripenem=S,gentamicin=R,imipenem=S,levofloxacin=R,meropenem=S,moxifloxacin=R,nitrofurantoin=R,tetracycline=R,tigecycline=S,tobramycin=S,trimethoprim-sulfamethoxazole=S	1	SAMN04549318	AAYNEO000000000.2	GCA_016525785.2
Acinetobacter baumannii	MRSN10191	"MRSN 10191","MRSN10191","SRS1337901"	PDT000114222.2	USA:Washington, DC	wound	clinical	amikacin=I,ampicillin-sulbactam=I,ampicillin=R,aztreonam=R,cefazolin=R,cefotaxime=R,cefotetan=R,ceftazidime=R,ceftriaxone=R,ciprofloxacin=R,gentamicin=R,imipenem=S,levofloxacin=R,nitrofurantoin=R,tetracycline=R,tigecycline=S,tobramycin=R,trimethoprim-sulfamethoxazole=R	1	SAMN04549497	AAYNER000000000.2	GCA_016525745.2
Acinetobacter baumannii	MRSN11784	"MRSN 11784","MRSN11784","SRS1337900"	PDT000114223.2	USA:Washington, DC	wound	clinical	amikacin=I,ampicillin-sulbactam=I,ampicillin=R,aztreonam=R,cefazolin=R,cefotaxime=R,ceftazidime=R,ceftriaxone=R,ciprofloxacin=R,gentamicin=R,imipenem=S,levofloxacin=R,meropenem=S,moxifloxacin=R,nitrofurantoin=R,tetracycline=R,tigecycline=S,tobramycin=R,trimethoprim-sulfamethoxazole=R	0	SAMN04549498	AAYNEK000000000.2	GCA_016525775.2
Acinetobacter baumannii	MRSN15043	"MRSN 15043","MRSN15043","SRS1337899"	PDT000114224.2	USA:Washington, DC	wound	clinical	amikacin=S,ampicillin-sulbactam=R,ampicillin=R,aztreonam=R,cefazolin=R,cefotaxime=R,ceftazidime=I,ceftriaxone=R,ciprofloxacin=R,doripenem=S,gentamicin=R,imipenem=S,levofloxacin=S,meropenem=S,moxifloxacin=S,nitrofurantoin=R,tetracycline=S,tigecycline=S,tobramycin=R,trimethoprim-sulfamethoxazole=R		SAMN04549499	AAYNEI000000000.2	GCA_016525635.2
Acinetobacter baumannii	MRSN15076	"MRSN 15076","MRSN15076","SRS1337898"	PDT000114225.2	USA:Washington, DC	TISSUE	clinical	amikacin=S,ampicillin-sulbactam=S,ampicillin=R,aztreonam=R,cefazolin=R,cefotaxime=R,ceftazidime=S,ceftriaxone=I,ciprofloxacin=S,doripenem=S,gentamicin=S,imipenem=S,levofloxacin=S,meropenem=S,moxifloxacin=S,nitrofurantoin=R,tetracycline=I,tigecycline=S,tobramycin=S,trimethoprim-sulfamethoxazole=S		SAMN04549500	AAYNEM000000000.2	GCA_016525655.2
Acinetobacter baumannii	MRSN7440	"MRSN 7440","MRSN7440","SRS1337897"	PDT000114226.2	USA:Washington, DC	wound	clinical	amikacin=S,ampicillin-sulbactam=R,ampicillin=R,aztreonam=R,cefazolin=R,cefotaxime=R,cefoxitin=R,ceftazidime=R,ceftriaxone=R,ciprofloxacin=R,gentamicin=R,imipenem=S,levofloxacin=S,nitrofurantoin=R,tetracycline=R,tobramycin=R,trimethoprim-sulfamethoxazole=S	1	SAMN04549501	AAYNEH000000000.2	GCA_016525615.2
Acinetobacter baumannii	MRSN7477	"MRSN 7477","MRSN7477","SRS1337896"	PDT000114227.2	USA:Washington, DC	STERILE BODY FLUID	clinical	amikacin=S,ampicillin-sulbactam=R,ampicillin=R,aztreonam=R,cefazolin=R,cefotaxime=R,cefoxitin=R,ceftazidime=I,ceftriaxone=R,ciprofloxacin=R,gentamicin=R,imipenem=S,levofloxacin=R,nitrofurantoin=R,tetracycline=R,tobramycin=S,trimethoprim-sulfamethoxazole=R	6	SAMN04549502	AAYNDW000000000.2	GCA_016525595.2
Acinetobacter baumannii	MRSN7492	"MRSN 7492","MRSN7492","SRS1337893"	PDT000114228.2	USA:Washington, DC	wound	clinical	amikacin=S,ampicillin-sulbactam=R,ampicillin=R,aztreonam=R,cefazolin=R,cefotaxime=R,cefoxitin=R,ceftazidime=R,ceftriaxone=R,ciprofloxacin=R,gentamicin=R,imipenem=S,levofloxacin=R,nitrofurantoin=R,tetracycline=R,tobramycin=R,trimethoprim-sulfamethoxazole=S	16	SAMN04549503	AAYNDX000000000.2	GCA_016525555.2
Acinetobacter baumannii	MRSN7510	"MRSN 7510","MRSN7510","SRS1337895"	PDT000114229.2	USA:Washington, DC	wound	clinical	amikacin=R,ampicillin-sulbactam=S,ampicillin=R,aztreonam=R,cefazolin=R,cefotaxime=R,cefoxitin=R,ceftazidime=R,ceftriaxone=R,ciprofloxacin=R,gentamicin=R,imipenem=S,levofloxacin=R,nitrofurantoin=R,tetracycline=R,tobramycin=R,trimethoprim-sulfamethoxazole=R	1	SAMN04549504	AAYNEE000000000.2	GCA_016525535.2
Acinetobacter baumannii	MRSN7526	"MRSN 7526","MRSN7526","SRS1337894"	PDT000114230.2	USA:Washington, DC	blood	clinical	amikacin=R,ampicillin-sulbactam=S,ampicillin=R,aztreonam=R,cefazolin=R,cefotaxime=R,cefoxitin=R,ceftazidime=R,ceftriaxone=R,ciprofloxacin=R,gentamicin=R,imipenem=S,levofloxacin=R,nitrofurantoin=R,tetracycline=R,tobramycin=R,trimethoprim-sulfamethoxazole=R	1	SAMN04549505	AAYNEF000000000.2	GCA_016525575.2
Acinetobacter baumannii	MRSN7544	"MRSN 7544","MRSN7544","SRS1337892"	PDT000114231.2	USA:Washington, DC	STERILE BODY SITE	clinical	amikacin=S,ampicillin-sulbactam=R,ampicillin=R,aztreonam=R,cefazolin=R,cefotaxime=R,cefoxitin=R,ceftazidime=R,ceftriaxone=R,ciprofloxacin=R,gentamicin=R,imipenem=S,levofloxacin=R,nitrofurantoin=R,tetracycline=R,tobramycin=S,trimethoprim-sulfamethoxazole=R	3	SAMN04549506	AAYNEA000000000.2	GCA_016525445.2
Acinetobacter baumannii	MRSN7563	"MRSN 7563","MRSN7563","SRS1337910"	PDT000114232.2	USA:Washington, DC	wound	clinical	amikacin=R,ampicillin-sulbactam=R,ampicillin=R,aztreonam=R,cefazolin=R,cefotaxime=R,cefoxitin=R,ceftazidime=R,ceftriaxone=R,ciprofloxacin=R,gentamicin=R,imipenem=S,levofloxacin=S,nitrofurantoin=R,tetracycline=S,tobramycin=I,trimethoprim-sulfamethoxazole=R	3	SAMN04549507	AAYNEB000000000.2	GCA_016525485.2
Acinetobacter baumannii	MRSN7579	"MRSN 7579","MRSN7579","SRS1337909"	PDT000114233.2	USA:Washington, DC	wound	clinical	amikacin=R,ampicillin-sulbactam=S,ampicillin=R,aztreonam=R,cefazolin=R,cefotaxime=R,cefoxitin=R,ceftazidime=R,ceftriaxone=R,ciprofloxacin=R,gentamicin=R,imipenem=S,levofloxacin=R,nitrofurantoin=R,tetracycline=R,tobramycin=R,trimethoprim-sulfamethoxazole=R	0	SAMN04549508	AAYNED000000000.2	GCA_016525435.2
Acinetobacter baumannii	MRSN7597	"MRSN 7597","MRSN7597","SRS1337908"	PDT000114234.2	USA:Washington, DC	STERILE BODY SITE	clinical	amikacin=S,ampicillin-sulbactam=R,ampicillin=R,aztreonam=R,cefazolin=R,cefotaxime=R,cefoxitin=R,ceftazidime=R,ceftriaxone=R,ciprofloxacin=R,gentamicin=R,imipenem=S,levofloxacin=R,nitrofurantoin=R,tetracycline=R,tobramycin=S,trimethoprim-sulfamethoxazole=R	1	SAMN04549509	AAYNDY000000000.2	GCA_016525515.2
Acinetobacter baumannii	MRSN7644	"MRSN 7644","MRSN7644","SRS1337911"	PDT000114235.2	USA:Washington, DC	wound	clinical	amikacin=S,ampicillin-sulbactam=R,ampicillin=R,aztreonam=R,cefazolin=R,cefotaxime=R,cefoxitin=R,ceftazidime=R,ceftriaxone=R,ciprofloxacin=R,gentamicin=R,imipenem=S,levofloxacin=R,nitrofurantoin=R,tetracycline=R,tobramycin=S,trimethoprim-sulfamethoxazole=R	2	SAMN04549510	AAYNEG000000000.2	GCA_016525365.2
Acinetobacter baumannii	MRSN7659	"MRSN 7659","MRSN7659","SRS1337907"	PDT000114236.2	USA:Washington, DC	wound	clinical	amikacin=S,ampicillin-sulbactam=S,ampicillin=R,aztreonam=R,cefazolin=R,cefotaxime=R,cefoxitin=R,ceftazidime=S,ceftriaxone=R,ciprofloxacin=R,gentamicin=R,imipenem=S,levofloxacin=I,nitrofurantoin=R,tetracycline=S,tobramycin=R,trimethoprim-sulfamethoxazole=R	0	SAMN04549511	AAYNDZ000000000.2	GCA_016525475.2
Acinetobacter baumannii	MRSN7683	"MRSN 7683","MRSN7683","SRS1337905"	PDT000114237.2	USA:Washington, DC	wound	clinical	amikacin=S,ampicillin-sulbactam=S,ampicillin=R,aztreonam=R,cefazolin=R,cefotaxime=R,cefoxitin=R,ceftazidime=R,ceftriaxone=R,ciprofloxacin=R,gentamicin=R,imipenem=S,levofloxacin=I,nitrofurantoin=R,tetracycline=R,tobramycin=R,trimethoprim-sulfamethoxazole=S	10	SAMN04549512	AAYNEC000000000.2	GCA_016525335.2
Acinetobacter baumannii	MRSN7723	"MRSN 7723","MRSN7723","SRS1337904"	PDT000114238.2	USA:Washington, DC	wound	clinical	amikacin=R,ampicillin-sulbactam=S,ampicillin=R,aztreonam=R,cefazolin=R,cefotaxime=R,ceftazidime=R,ceftriaxone=R,ciprofloxacin=R,gentamicin=R,imipenem=S,levofloxacin=R,meropenem=S,moxifloxacin=R,nitrofurantoin=R,tetracycline=R,tigecycline=S,tobramycin=R,trimethoprim-sulfamethoxazole=R	14	SAMN04549513	AAYNDK000000000.2	GCA_016525415.2
Acinetobacter baumannii	MRSN7752	"MRSN 7752","MRSN7752","SRS1337906"	PDT000114239.2	USA:Washington, DC	urine	clinical	amikacin=S,ampicillin-sulbactam=S,ampicillin=R,aztreonam=R,cefazolin=R,cefotaxime=R,cefotetan=R,ceftazidime=R,ceftriaxone=R,ciprofloxacin=R,gentamicin=S,imipenem=S,levofloxacin=I,nitrofurantoin=R,tetracycline=R,tigecycline=S,tobramycin=S,trimethoprim-sulfamethoxazole=R	13	SAMN04549514	AAYNDO000000000.2	GCA_016525345.2
Acinetobacter baumannii	MRSN7782	"MRSN 7782","MRSN7782","SRS1337903"	PDT000114240.2	USA:Washington, DC	wound	clinical	amikacin=S,ampicillin-sulbactam=S,ampicillin=R,aztreonam=R,cefazolin=R,cefotaxime=I,cefotetan=R,ceftazidime=I,ceftriaxone=I,ciprofloxacin=S,gentamicin=S,imipenem=S,levofloxacin=S,nitrofurantoin=R,tetracycline=S,tigecycline=S,tobramycin=S,trimethoprim-sulfamethoxazole=S		SAMN04549515	AAYNDL000000000.2	GCA_016525395.2
Acinetobacter baumannii	MRSN7811	"MRSN 7811","MRSN7811","SRS1337902"	PDT000114241.2	USA:Washington, DC	wound	clinical	amikacin=R,ampicillin-sulbactam=S,ampicillin=R,aztreonam=R,cefazolin=R,cefotaxime=R,cefotetan=R,ceftazidime=R,ceftriaxone=R,ciprofloxacin=R,gentamicin=R,imipenem=S,levofloxacin=R,nitrofurantoin=R,tetracycline=R,tigecycline=I,tobramycin=R,trimethoprim-sulfamethoxazole=R	11	SAMN04549516	AAYNDM000000000.2	GCA_016525315.2
Acinetobacter baumannii	MRSN11790	"MRSN 11790","MRSN11790","SRS1338136"	PDT000114243.2	USA:Washington, DC	wound	clinical	amikacin=S,ampicillin-sulbactam=R,ampicillin=R,aztreonam=R,cefazolin=R,cefotaxime=R,ceftazidime=R,ceftriaxone=R,ciprofloxacin=R,gentamicin=R,imipenem=S,levofloxacin=R,meropenem=S,moxifloxacin=R,nitrofurantoin=R,tetracycline=R,tigecycline=S,tobramycin=S,trimethoprim-sulfamethoxazole=S	1	SAMN04549546	AAYNDU000000000.2	GCA_016525255.2
Acinetobacter baumannii	MRSN15044	"MRSN 15044","MRSN15044","SRS1338135"	PDT000114244.2	USA:Washington, DC	wound	clinical	amikacin=S,ampicillin-sulbactam=R,ampicillin=R,aztreonam=R,cefazolin=R,cefotaxime=R,ceftazidime=R,ceftriaxone=R,ciprofloxacin=R,doripenem=S,gentamicin=R,imipenem=S,levofloxacin=R,meropenem=S,moxifloxacin=R,nitrofurantoin=R,tetracycline=R,tigecycline=S,tobramycin=S,trimethoprim-sulfamethoxazole=R	3	SAMN04549547	AAYNDN000000000.2	GCA_016525275.2
Acinetobacter baumannii	MRSN7479	"MRSN 7479","MRSN7479","SRS1338133"	PDT000114246.2	USA:Washington, DC	respiratory	clinical	amikacin=S,ampicillin-sulbactam=S,ampicillin=R,aztreonam=R,cefazolin=R,cefotaxime=I,cefoxitin=R,ceftazidime=S,ceftriaxone=I,ciprofloxacin=R,gentamicin=R,imipenem=S,levofloxacin=R,nitrofurantoin=R,tetracycline=S,tobramycin=I,trimethoprim-sulfamethoxazole=R		SAMN04549549	AAYNDV000000000.2	GCA_016525235.2
Acinetobacter baumannii	MRSN7495	"MRSN 7495","MRSN7495","SRS1338132"	PDT000114247.2	USA:Washington, DC	STERILE BODY SITE	clinical	amikacin=S,ampicillin-sulbactam=R,ampicillin=R,aztreonam=R,cefazolin=R,cefotaxime=R,cefoxitin=R,ceftazidime=R,ceftriaxone=R,ciprofloxacin=R,gentamicin=R,imipenem=S,levofloxacin=R,nitrofurantoin=R,tetracycline=R,tobramycin=S,trimethoprim-sulfamethoxazole=R	22	SAMN04549550	AAYNDS000000000.2	GCA_016525175.2
Acinetobacter baumannii	MRSN7511	"MRSN 7511","MRSN7511","SRS1338131"	PDT000114248.2	USA:Washington, DC	wound	clinical	amikacin=S,ampicillin-sulbactam=R,ampicillin=R,aztreonam=R,cefazolin=R,cefotaxime=R,cefoxitin=R,ceftazidime=R,ceftriaxone=R,ciprofloxacin=R,gentamicin=R,imipenem=S,levofloxacin=R,nitrofurantoin=R,tetracycline=R,tobramycin=S,trimethoprim-sulfamethoxazole=R	3	SAMN04549551	AAYNDT000000000.2	GCA_016525285.2
Acinetobacter baumannii	MRSN7545	"MRSN 7545","MRSN7545","SRS1338130"	PDT000114249.2	USA:Washington, DC	wound	clinical	amikacin=R,ampicillin-sulbactam=S,ampicillin=R,aztreonam=R,cefazolin=R,cefotaxime=R,cefoxitin=R,ceftazidime=R,ceftriaxone=R,ciprofloxacin=R,gentamicin=R,imipenem=S,levofloxacin=R,nitrofurantoin=R,tetracycline=R,tobramycin=R,trimethoprim-sulfamethoxazole=R	1	SAMN04549552	AAYNDQ000000000.2	GCA_016525195.2
Acinetobacter baumannii	MRSN7564	"MRSN 7564","MRSN7564","SRS1338128"	PDT000114250.2	USA:Washington, DC	wound	clinical	amikacin=S,ampicillin-sulbactam=S,ampicillin=R,aztreonam=R,cefazolin=R,cefotaxime=S,cefoxitin=R,ceftazidime=S,ceftriaxone=I,ciprofloxacin=S,gentamicin=S,imipenem=S,levofloxacin=S,nitrofurantoin=R,tetracycline=S,tobramycin=S,trimethoprim-sulfamethoxazole=S		SAMN04549553	AAYNDR000000000.2	GCA_016525185.2
Acinetobacter baumannii	MRSN7580	"MRSN 7580","MRSN7580","SRS1338129"	PDT000114251.2	USA:Washington, DC	wound	clinical	amikacin=S,ampicillin-sulbactam=S,ampicillin=R,aztreonam=R,cefazolin=R,cefotaxime=R,cefoxitin=R,ceftazidime=S,ceftriaxone=R,ciprofloxacin=R,gentamicin=R,imipenem=S,levofloxacin=I,nitrofurantoin=R,tetracycline=S,tobramycin=R,trimethoprim-sulfamethoxazole=R	0	SAMN04549554	AAYNDP000000000.2	GCA_016525115.2
Acinetobacter baumannii	MRSN7598	"MRSN 7598","MRSN7598","SRS1338127"	PDT000114252.2	USA:Washington, DC	wound	clinical	amikacin=S,ampicillin-sulbactam=R,ampicillin=R,aztreonam=R,cefazolin=R,cefotaxime=I,cefoxitin=R,ceftazidime=S,ceftriaxone=S,ciprofloxacin=R,gentamicin=R,imipenem=S,levofloxacin=S,nitrofurantoin=R,tetracycline=R,tobramycin=S,trimethoprim-sulfamethoxazole=R	6	SAMN04549555	AAYNDA000000000.2	GCA_016525135.2
Acinetobacter baumannii	MRSN7618	"MRSN 7618","MRSN7618","SRS1338145"	PDT000114253.2	USA:Washington, DC	wound	clinical	amikacin=S,ampicillin-sulbactam=S,ampicillin=R,aztreonam=R,cefazolin=R,cefotaxime=S,cefoxitin=R,ceftazidime=S,ceftriaxone=S,ciprofloxacin=S,gentamicin=S,imipenem=S,levofloxacin=S,nitrofurantoin=R,tetracycline=S,tobramycin=S,trimethoprim-sulfamethoxazole=S		SAMN04549556	AAYNDF000000000.2	GCA_016525155.2
Acinetobacter baumannii	MRSN7646	"MRSN 7646","MRSN7646","SRS1338144"	PDT000114254.2	USA:Washington, DC	wound	clinical	amikacin=S,ampicillin-sulbactam=R,ampicillin=R,aztreonam=R,cefazolin=R,cefotaxime=R,cefoxitin=R,ceftazidime=R,ceftriaxone=R,ciprofloxacin=R,gentamicin=R,imipenem=S,levofloxacin=R,nitrofurantoin=R,tetracycline=R,tobramycin=S,trimethoprim-sulfamethoxazole=R	2	SAMN04549557	AAYNDD000000000.2	GCA_016525075.2
Acinetobacter baumannii	MRSN7686	"MRSN 7686","MRSN7686","SRS1338143"	PDT000114255.2	USA:Washington, DC	blood	clinical	amikacin=R,ampicillin-sulbactam=S,ampicillin=R,aztreonam=R,cefazolin=R,cefotaxime=R,cefoxitin=R,ceftazidime=R,ceftriaxone=R,ciprofloxacin=R,gentamicin=R,imipenem=S,levofloxacin=R,nitrofurantoin=R,tetracycline=R,tobramycin=R,trimethoprim-sulfamethoxazole=R	8	SAMN04549558	AAYNDB000000000.2	GCA_016525095.2
Acinetobacter baumannii	MRSN7709	"MRSN 7709","MRSN7709","SRS1338142"	PDT000114256.2	USA:Washington, DC	urine	clinical	amikacin=S,ampicillin-sulbactam=S,ampicillin=R,aztreonam=R,cefazolin=R,cefotaxime=S,cefoxitin=R,ceftazidime=S,ceftriaxone=S,ciprofloxacin=S,gentamicin=S,imipenem=S,levofloxacin=S,nitrofurantoin=R,tetracycline=S,tobramycin=S,trimethoprim-sulfamethoxazole=S		SAMN04549559	AAYNDE000000000.2	GCA_016524995.2
Acinetobacter baumannii	MRSN7724	"MRSN 7724","MRSN7724","SRS1338141"	PDT000114257.2	USA:Washington, DC	STERILE BODY SITE	clinical	amikacin=S,ampicillin-sulbactam=R,ampicillin=R,aztreonam=R,cefazolin=R,cefotaxime=R,cefoxitin=R,ceftazidime=R,ceftriaxone=R,ciprofloxacin=R,gentamicin=S,imipenem=S,levofloxacin=R,nitrofurantoin=R,tetracycline=R,tobramycin=S,trimethoprim-sulfamethoxazole=S	3	SAMN04549560	AAYNDG000000000.2	GCA_016525055.2
Acinetobacter baumannii	MRSN7756	"MRSN 7756","MRSN7756","SRS1338140"	PDT000114258.2	USA:Washington, DC	wound	clinical	amikacin=S,ampicillin-sulbactam=R,ampicillin=R,aztreonam=R,cefazolin=R,cefotaxime=R,cefotetan=R,ceftazidime=R,ceftriaxone=R,ciprofloxacin=R,gentamicin=R,imipenem=S,levofloxacin=R,nitrofurantoin=R,tetracycline=R,tigecycline=I,tobramycin=S,trimethoprim-sulfamethoxazole=R	4	SAMN04549561	AAYNDC000000000.2	GCA_016525005.2
Acinetobacter baumannii	MRSN7787	"MRSN 7787","MRSN7787","SRS1338139"	PDT000114259.2	USA:Washington, DC	STERILE BODY FLUID	clinical	amikacin=S,ampicillin-sulbactam=R,ampicillin=R,aztreonam=R,cefazolin=R,cefotaxime=R,cefotetan=R,ceftazidime=R,ceftriaxone=R,ciprofloxacin=R,gentamicin=R,imipenem=S,levofloxacin=R,nitrofurantoin=R,tetracycline=R,tigecycline=S,tobramycin=S,trimethoprim-sulfamethoxazole=R	6	SAMN04549562	AAYNCZ000000000.2	GCA_016525035.2
Acinetobacter baumannii	MRSN7814	"MRSN 7814","MRSN7814","SRS1338138"	PDT000114260.2	USA:Washington, DC	STERILE BODY SITE	clinical	amikacin=S,ampicillin-sulbactam=S,ampicillin=R,aztreonam=R,cefazolin=R,cefotaxime=R,cefotetan=R,ceftazidime=R,ceftriaxone=R,ciprofloxacin=R,gentamicin=R,imipenem=S,levofloxacin=R,nitrofurantoin=R,tetracycline=I,tigecycline=S,tobramycin=R,trimethoprim-sulfamethoxazole=R	4	SAMN04549563	AAYNCY000000000.2	GCA_016524975.2
Acinetobacter baumannii	MRSN11683	"MRSN 11683","MRSN11683","SRS1338333"	PDT000114262.2	USA:Washington, DC	wound	clinical	amikacin=S,ampicillin-sulbactam=R,ampicillin=R,aztreonam=R,cefazolin=R,cefotaxime=R,cefotetan=R,ceftazidime=R,ceftriaxone=R,ciprofloxacin=S,doripenem=S,gentamicin=R,imipenem=S,levofloxacin=S,meropenem=S,nitrofurantoin=R,tetracycline=S,tigecycline=S,tobramycin=S,trimethoprim-sulfamethoxazole=R	3	SAMN04549824	AAYNDJ000000000.2	GCA_016524875.2
Acinetobacter baumannii	MRSN11793	"MRSN 11793","MRSN11793","SRS1338332"	PDT000114263.2	USA:Washington, DC	urine	clinical	amikacin=S,ampicillin-sulbactam=S,ampicillin=R,aztreonam=R,cefazolin=R,cefotaxime=R,ceftazidime=R,ceftriaxone=R,ciprofloxacin=R,gentamicin=R,imipenem=S,levofloxacin=R,meropenem=S,moxifloxacin=R,nitrofurantoin=R,tetracycline=R,tigecycline=S,tobramycin=R,trimethoprim-sulfamethoxazole=R	2	SAMN04549825	AAYNDI000000000.2	GCA_016524945.2
Acinetobacter baumannii	MRSN15064	"MRSN 15064","MRSN15064","SRS1338331"	PDT000114264.2	USA:Washington, DC	TISSUE	clinical	amikacin=R,ampicillin-sulbactam=S,ampicillin=R,aztreonam=R,cefazolin=R,cefotaxime=R,ceftazidime=R,ceftriaxone=R,ciprofloxacin=R,gentamicin=R,imipenem=S,levofloxacin=R,meropenem=S,moxifloxacin=R,nitrofurantoin=R,tetracycline=R,tigecycline=S,tobramycin=R,trimethoprim-sulfamethoxazole=R	2	SAMN04549826	AAYNDH000000000.2	GCA_016524895.2
Acinetobacter baumannii	MRSN15080	"MRSN 15080","MRSN15080","SRS1338330"	PDT000114265.2	USA:Washington, DC	wound	clinical	amikacin=R,ampicillin-sulbactam=R,ampicillin=R,aztreonam=R,cefazolin=R,cefotaxime=R,ceftazidime=R,ceftriaxone=R,ciprofloxacin=R,doripenem=S,gentamicin=R,imipenem=S,levofloxacin=R,meropenem=S,moxifloxacin=R,nitrofurantoin=R,tetracycline=R,tigecycline=S,tobramycin=R,trimethoprim-sulfamethoxazole=R	8	SAMN04549827	AAYNCR000000000.2	GCA_016524885.2
Acinetobacter baumannii	MRSN7458	"MRSN 7458","MRSN7458","SRS1338329"	PDT000114266.2	USA:Washington, DC	wound	clinical	amikacin=R,ampicillin-sulbactam=R,ampicillin=R,aztreonam=R,cefazolin=R,cefotaxime=R,cefoxitin=R,ceftazidime=R,ceftriaxone=R,ciprofloxacin=R,gentamicin=R,imipenem=S,levofloxacin=S,nitrofurantoin=R,tetracycline=S,tobramycin=I,trimethoprim-sulfamethoxazole=R	3	SAMN04549828	AAYNCT000000000.2	GCA_016524935.2
Acinetobacter baumannii	MRSN7483	"MRSN 7483","MRSN7483","SRS1338328"	PDT000114267.2	USA:Washington, DC	wound	clinical	amikacin=S,ampicillin-sulbactam=R,ampicillin=R,aztreonam=R,cefazolin=R,cefotaxime=I,cefoxitin=R,ceftazidime=S,ceftriaxone=S,ciprofloxacin=R,gentamicin=R,imipenem=S,levofloxacin=S,nitrofurantoin=R,tetracycline=R,tobramycin=S,trimethoprim-sulfamethoxazole=R	6	SAMN04549829	AAYNCP000000000.2	GCA_016524845.2
Acinetobacter baumannii	MRSN7500	"MRSN 7500","MRSN7500","SRS1338327"	PDT000114268.2	USA:Washington, DC	blood	clinical	amikacin=R,ampicillin-sulbactam=S,ampicillin=R,aztreonam=R,cefazolin=R,cefotaxime=R,cefoxitin=R,ceftazidime=R,ceftriaxone=R,ciprofloxacin=R,gentamicin=R,imipenem=S,levofloxacin=R,nitrofurantoin=R,tetracycline=R,tobramycin=R,trimethoprim-sulfamethoxazole=R	1	SAMN04549830	AAYNCX000000000.2	GCA_016524795.2
Acinetobacter baumannii	MRSN7531	"MRSN 7531","MRSN7531","SRS1338325"	PDT000114270.2	USA:Washington, DC	respiratory	clinical	amikacin=S,ampicillin-sulbactam=R,ampicillin=R,aztreonam=R,cefazolin=R,cefotaxime=I,cefoxitin=R,ceftazidime=S,ceftriaxone=S,ciprofloxacin=R,gentamicin=R,imipenem=S,levofloxacin=S,nitrofurantoin=R,tetracycline=R,tobramycin=S,trimethoprim-sulfamethoxazole=R	8	SAMN04549832	AAYNCU000000000.2	GCA_016524775.2
Acinetobacter baumannii	MRSN7548	"MRSN 7548","MRSN7548","SRS1338324"	PDT000114271.2	USA:Washington, DC	wound	clinical	amikacin=S,ampicillin-sulbactam=R,ampicillin=R,aztreonam=R,cefazolin=R,cefotaxime=R,cefoxitin=R,ceftazidime=R,ceftriaxone=R,ciprofloxacin=R,gentamicin=R,imipenem=S,levofloxacin=R,nitrofurantoin=R,tetracycline=R,tobramycin=S,trimethoprim-sulfamethoxazole=R	2	SAMN04549833	AAYNCV000000000.2	GCA_016524785.2
Acinetobacter baumannii	MRSN7566	"MRSN 7566","MRSN7566","SRS1338323"	PDT000114272.2	USA:Washington, DC	wound	clinical	amikacin=S,ampicillin-sulbactam=R,ampicillin=R,aztreonam=R,cefazolin=R,cefotaxime=R,cefoxitin=R,ceftazidime=R,ceftriaxone=R,ciprofloxacin=R,gentamicin=R,imipenem=S,levofloxacin=R,nitrofurantoin=R,tetracycline=R,tobramycin=S,trimethoprim-sulfamethoxazole=R	2	SAMN04549834	AAYNCO000000000.2	GCA_016524835.2
Acinetobacter baumannii	MRSN7586	"MRSN 7586","MRSN7586","SRS1338322"	PDT000114273.2	USA:Washington, DC	blood	clinical	amikacin=S,ampicillin-sulbactam=R,ampicillin=R,aztreonam=R,cefazolin=R,cefotaxime=R,cefoxitin=R,ceftazidime=R,ceftriaxone=R,ciprofloxacin=R,gentamicin=R,imipenem=S,levofloxacin=R,nitrofurantoin=R,tetracycline=R,tobramycin=S,trimethoprim-sulfamethoxazole=R	1	SAMN04549835	AAYNCW000000000.2	GCA_016524695.2
Acinetobacter baumannii	MRSN7649	"MRSN 7649","MRSN7649","SRS1338321"	PDT000114274.2	USA:Washington, DC	respiratory	clinical	amikacin=R,ampicillin-sulbactam=R,ampicillin=R,aztreonam=R,cefazolin=R,cefotaxime=R,cefoxitin=R,ceftazidime=R,ceftriaxone=R,ciprofloxacin=R,gentamicin=R,imipenem=S,levofloxacin=R,nitrofurantoin=R,tetracycline=R,tobramycin=R,trimethoprim-sulfamethoxazole=R	2	SAMN04549837	AAYNCS000000000.2	GCA_016524675.2
Acinetobacter baumannii	MRSN7669	"MRSN 7669","MRSN7669","SRS1338320"	PDT000114275.2	USA:Washington, DC	STERILE BODY SITE	clinical	amikacin=R,ampicillin-sulbactam=R,ampicillin=R,aztreonam=R,cefazolin=R,cefotaxime=R,cefoxitin=R,ceftazidime=R,ceftriaxone=R,ciprofloxacin=R,gentamicin=R,imipenem=S,levofloxacin=R,nitrofurantoin=R,tetracycline=R,tobramycin=S,trimethoprim-sulfamethoxazole=R	2	SAMN04549838	AAYNCN000000000.2	GCA_016524755.2
Acinetobacter baumannii	MRSN7694	"MRSN 7694","MRSN7694","SRS1338319"	PDT000114276.2	USA:Washington, DC	wound	clinical	amikacin=S,ampicillin-sulbactam=R,ampicillin=R,aztreonam=R,cefazolin=R,cefotaxime=R,cefoxitin=R,ceftazidime=R,ceftriaxone=R,ciprofloxacin=R,gentamicin=R,imipenem=S,levofloxacin=R,nitrofurantoin=R,tetracycline=R,tobramycin=S,trimethoprim-sulfamethoxazole=R	3	SAMN04549839	AAYNCM000000000.2	GCA_016524735.2
Acinetobacter baumannii	MRSN7711	"MRSN 7711","MRSN7711","SRS1338318"	PDT000114277.2	USA:Washington, DC	wound	clinical	amikacin=R,ampicillin-sulbactam=R,ampicillin=R,aztreonam=R,cefazolin=R,cefotaxime=R,cefoxitin=R,ceftazidime=R,ceftriaxone=R,ciprofloxacin=R,gentamicin=R,imipenem=S,levofloxacin=R,nitrofurantoin=R,tetracycline=R,tobramycin=S,trimethoprim-sulfamethoxazole=R	12	SAMN04549840	AAYNCQ000000000.2	GCA_016524685.2
Acinetobacter baumannii	MRSN7726	"MRSN 7726","MRSN7726","SRS1338317"	PDT000114278.2	USA:Washington, DC	wound	clinical	amikacin=S,ampicillin-sulbactam=R,ampicillin=R,aztreonam=R,cefazolin=R,cefotaxime=R,cefoxitin=R,ceftazidime=R,ceftriaxone=R,ciprofloxacin=R,gentamicin=R,imipenem=S,levofloxacin=R,nitrofurantoin=R,tetracycline=R,tobramycin=S,trimethoprim-sulfamethoxazole=R	3	SAMN04549841	AAYNBU000000000.2	GCA_016524335.2
Acinetobacter baumannii	MRSN7760	"MRSN 7760","MRSN7760","SRS1338316"	PDT000114279.2	USA:Washington, DC	blood	clinical	amikacin=S,ampicillin-sulbactam=R,ampicillin=R,aztreonam=R,cefazolin=R,cefotaxime=R,cefotetan=R,ceftazidime=R,ceftriaxone=R,ciprofloxacin=R,doripenem=S,gentamicin=R,imipenem=S,levofloxacin=R,nitrofurantoin=R,tetracycline=R,tigecycline=I,tobramycin=S,trimethoprim-sulfamethoxazole=R	5	SAMN04549842	AAYNBV000000000.2	GCA_016524355.2
Acinetobacter baumannii	MRSN7794	"MRSN 7794","MRSN7794","SRS1338315"	PDT000114280.2	USA:Washington, DC	respiratory	clinical	amikacin=S,ampicillin-sulbactam=S,ampicillin=R,aztreonam=R,cefazolin=R,cefotaxime=R,cefotetan=R,ceftazidime=R,ceftriaxone=R,ciprofloxacin=R,gentamicin=R,imipenem=S,levofloxacin=R,nitrofurantoin=R,tetracycline=I,tigecycline=S,tobramycin=R,trimethoprim-sulfamethoxazole=R	5	SAMN04549843	AAYNBQ000000000.2	GCA_016524275.2
Acinetobacter baumannii	MRSN7817	"MRSN 7817","MRSN7817","SRS1338314"	PDT000114281.2	USA:Washington, DC	STERILE BODY SITE	clinical	amikacin=S,ampicillin-sulbactam=R,ampicillin=R,aztreonam=R,cefazolin=R,cefotaxime=R,ceftazidime=R,ceftriaxone=R,ciprofloxacin=R,doripenem=S,gentamicin=R,imipenem=S,levofloxacin=R,meropenem=S,moxifloxacin=R,nitrofurantoin=R,tetracycline=R,tigecycline=S,tobramycin=S,trimethoprim-sulfamethoxazole=S	3	SAMN04549844	AAYNBR000000000.2	GCA_016524305.2
Acinetobacter baumannii	MRSN11680	"MRSN 11680","MRSN11680","SRS1338492"	PDT000114284.2	USA:Washington, DC	respiratory	clinical	amikacin=R,ampicillin-sulbactam=S,ampicillin=R,aztreonam=R,cefazolin=R,cefotaxime=R,cefotetan=R,ceftazidime=R,ceftriaxone=R,ciprofloxacin=R,gentamicin=R,imipenem=S,levofloxacin=R,meropenem=I,nitrofurantoin=R,tetracycline=R,tigecycline=S,tobramycin=R,trimethoprim-sulfamethoxazole=R	8	SAMN04549865	AAYNBW000000000.2	GCA_016524215.2
Acinetobacter baumannii	MRSN11792	"MRSN 11792","MRSN11792","SRS1338491"	PDT000114285.2	USA:Washington, DC	respiratory	clinical	amikacin=I,ampicillin-sulbactam=I,ampicillin=R,aztreonam=R,cefazolin=R,cefotaxime=R,ceftazidime=R,ceftriaxone=R,ciprofloxacin=R,doripenem=S,gentamicin=R,imipenem=S,levofloxacin=R,meropenem=S,moxifloxacin=R,nitrofurantoin=R,tetracycline=R,tigecycline=S,tobramycin=R,trimethoprim-sulfamethoxazole=R	5	SAMN04549866	AAYNBO000000000.2	GCA_016524235.2
Acinetobacter baumannii	MRSN15047	"MRSN 15047","MRSN15047","SRS1338490"	PDT000114286.2	USA:Washington, DC	wound	clinical	amikacin=S,ampicillin-sulbactam=S,ampicillin=R,aztreonam=R,cefazolin=R,cefotaxime=R,ceftazidime=R,ceftriaxone=R,ciprofloxacin=R,gentamicin=R,imipenem=S,levofloxacin=R,meropenem=S,moxifloxacin=R,nitrofurantoin=R,tetracycline=R,tigecycline=S,tobramycin=R,trimethoprim-sulfamethoxazole=R	3	SAMN04549867	AAYNBS000000000.2	GCA_016524255.2
Acinetobacter baumannii	MRSN15078	"MRSN 15078","MRSN15078","SRS1338489"	PDT000114287.2	USA:Washington, DC	wound	clinical	amikacin=R,ampicillin-sulbactam=R,ampicillin=R,aztreonam=R,cefazolin=R,cefotaxime=R,ceftazidime=R,ceftriaxone=R,ciprofloxacin=R,doripenem=S,gentamicin=R,imipenem=S,levofloxacin=R,meropenem=S,moxifloxacin=R,nitrofurantoin=R,tetracycline=R,tigecycline=S,tobramycin=R,trimethoprim-sulfamethoxazole=R	7	SAMN04549868	AAYNBT000000000.2	GCA_016524185.2
Acinetobacter baumannii	MRSN7456	"MRSN 7456","MRSN7456","SRS1338488"	PDT000114288.2	USA:Washington, DC	wound	clinical	amikacin=R,ampicillin-sulbactam=R,ampicillin=R,aztreonam=R,cefazolin=R,cefotaxime=R,cefoxitin=R,ceftazidime=R,ceftriaxone=R,ciprofloxacin=R,gentamicin=R,imipenem=S,levofloxacin=R,nitrofurantoin=R,tetracycline=R,tobramycin=R,trimethoprim-sulfamethoxazole=R	1	SAMN04549869	AAYNBG000000000.2	GCA_016524175.2
Acinetobacter baumannii	MRSN7482	"MRSN 7482","MRSN7482","SRS1338487"	PDT000114289.2	USA:Washington, DC	wound	clinical	amikacin=S,ampicillin-sulbactam=S,ampicillin=R,aztreonam=R,cefazolin=R,cefotaxime=I,cefoxitin=R,ceftazidime=S,ceftriaxone=I,ciprofloxacin=S,gentamicin=R,imipenem=S,levofloxacin=S,nitrofurantoin=R,tetracycline=S,tobramycin=R,trimethoprim-sulfamethoxazole=R		SAMN04549870	AAYNBL000000000.2	GCA_016524085.2
Acinetobacter baumannii	MRSN7499	"MRSN 7499","MRSN7499","SRS1338477"	PDT000114290.2	USA:Washington, DC	wound	clinical	amikacin=S,ampicillin-sulbactam=S,ampicillin=R,aztreonam=R,cefazolin=R,cefotaxime=R,cefoxitin=R,ceftazidime=S,ceftriaxone=R,ciprofloxacin=S,gentamicin=R,imipenem=S,levofloxacin=S,nitrofurantoin=R,tetracycline=R,tobramycin=R,trimethoprim-sulfamethoxazole=R	23	SAMN04549871	AAYNBK000000000.2	GCA_016524105.2
Acinetobacter baumannii	MRSN7512	"MRSN 7512","MRSN7512","SRS1338476"	PDT000114291.2	USA:Washington, DC	respiratory	clinical	amikacin=S,ampicillin-sulbactam=R,ampicillin=R,aztreonam=R,cefazolin=R,cefotaxime=R,cefoxitin=R,ceftazidime=R,ceftriaxone=R,ciprofloxacin=R,gentamicin=R,imipenem=S,levofloxacin=R,nitrofurantoin=R,tetracycline=R,tobramycin=S,trimethoprim-sulfamethoxazole=R	2	SAMN04549872	AAYNBD000000000.2	GCA_016524015.2
Acinetobacter baumannii	MRSN7547	"MRSN 7547","MRSN7547","SRS1338475"	PDT000114292.2	USA:Washington, DC	STERILE BODY SITE	clinical	amikacin=S,ampicillin-sulbactam=R,ampicillin=R,aztreonam=R,cefazolin=R,cefotaxime=R,cefoxitin=R,ceftazidime=R,ceftriaxone=R,ciprofloxacin=R,gentamicin=R,imipenem=S,levofloxacin=R,nitrofurantoin=R,tetracycline=R,tobramycin=S,trimethoprim-sulfamethoxazole=R	4	SAMN04549873	AAYNBJ000000000.2	GCA_016523955.2
Acinetobacter baumannii	MRSN7565	"MRSN 7565","MRSN7565","SRS1338474"	PDT000114293.2	USA:Washington, DC	STERILE BODY SITE	clinical	amikacin=S,ampicillin-sulbactam=R,ampicillin=R,aztreonam=R,cefazolin=R,cefotaxime=R,cefoxitin=R,ceftazidime=R,ceftriaxone=R,ciprofloxacin=R,gentamicin=R,imipenem=S,levofloxacin=R,nitrofurantoin=R,tetracycline=R,tobramycin=S,trimethoprim-sulfamethoxazole=R	4	SAMN04549874	AAYNBH000000000.2	GCA_016524035.2
Acinetobacter baumannii	MRSN7585	"MRSN 7585","MRSN7585","SRS1338473"	PDT000114294.2	USA:Washington, DC	respiratory	clinical	amikacin=S,ampicillin-sulbactam=S,ampicillin=R,aztreonam=R,cefazolin=R,cefotaxime=I,cefoxitin=R,ceftazidime=S,ceftriaxone=I,ciprofloxacin=I,gentamicin=S,imipenem=S,levofloxacin=S,nitrofurantoin=R,tetracycline=I,tobramycin=S,trimethoprim-sulfamethoxazole=S		SAMN04549875	AAYNBN000000000.2	GCA_016523965.2
Acinetobacter baumannii	MRSN7600	"MRSN 7600","MRSN7600","SRS1338472"	PDT000114295.2	USA:Washington, DC	wound	clinical	amikacin=S,ampicillin-sulbactam=S,ampicillin=R,aztreonam=R,cefazolin=R,cefotaxime=I,cefoxitin=R,ceftazidime=S,ceftriaxone=S,ciprofloxacin=S,gentamicin=S,imipenem=S,levofloxacin=S,nitrofurantoin=R,tetracycline=S,tobramycin=S,trimethoprim-sulfamethoxazole=S		SAMN04549876	AAYNBC000000000.2	GCA_016524055.2
Acinetobacter baumannii	MRSN7626	"MRSN 7626","MRSN7626","SRS1338486"	PDT000114296.2	USA:Washington, DC	wound	clinical	amikacin=R,ampicillin-sulbactam=R,ampicillin=R,aztreonam=R,cefazolin=R,cefotaxime=R,cefoxitin=R,ceftazidime=R,ceftriaxone=R,ciprofloxacin=R,gentamicin=R,imipenem=S,levofloxacin=S,nitrofurantoin=R,tetracycline=S,tobramycin=R,trimethoprim-sulfamethoxazole=R	3	SAMN04549877	AAYNBI000000000.2	GCA_016524075.2
Acinetobacter baumannii	MRSN7648	"MRSN 7648","MRSN7648","SRS1338485"	PDT000114297.2	USA:Washington, DC	blood	clinical	amikacin=S,ampicillin-sulbactam=R,ampicillin=R,aztreonam=R,cefazolin=R,cefotaxime=R,cefoxitin=R,ceftazidime=R,ceftriaxone=R,ciprofloxacin=R,gentamicin=R,imipenem=S,levofloxacin=R,nitrofurantoin=R,tetracycline=R,tobramycin=S,trimethoprim-sulfamethoxazole=R	2	SAMN04549878	AAYNBM000000000.2	GCA_016524135.2
Acinetobacter baumannii	MRSN7667	"MRSN 7667","MRSN7667","SRS1338484"	PDT000114298.2	USA:Washington, DC	wound	clinical	amikacin=R,ampicillin-sulbactam=S,ampicillin=R,aztreonam=R,cefazolin=R,cefotaxime=R,cefoxitin=R,ceftazidime=R,ceftriaxone=R,ciprofloxacin=R,gentamicin=R,imipenem=S,levofloxacin=R,nitrofurantoin=R,tetracycline=R,tobramycin=R,trimethoprim-sulfamethoxazole=R	18	SAMN04549879	AAYNBF000000000.2	GCA_016523995.2
Acinetobacter baumannii	MRSN7689	"MRSN 7689","MRSN7689","SRS1338483"	PDT000114299.2	USA:Washington, DC	STERILE BODY SITE	clinical	amikacin=S,ampicillin-sulbactam=S,ampicillin=R,aztreonam=R,cefazolin=R,cefotaxime=R,cefoxitin=R,ceftazidime=R,ceftriaxone=R,ciprofloxacin=R,gentamicin=R,imipenem=S,levofloxacin=S,nitrofurantoin=R,tetracycline=I,tobramycin=R,trimethoprim-sulfamethoxazole=R		SAMN04549880	AAYNBE000000000.2	GCA_016524145.2
Acinetobacter baumannii	MRSN7710	"MRSN 7710","MRSN7710","SRS1338482"	PDT000114300.2	USA:Washington, DC	respiratory	clinical	amikacin=R,ampicillin-sulbactam=R,ampicillin=R,aztreonam=R,cefazolin=R,cefotaxime=R,cefoxitin=R,ceftazidime=R,ceftriaxone=R,ciprofloxacin=R,gentamicin=R,imipenem=S,levofloxacin=R,nitrofurantoin=R,tetracycline=R,tobramycin=S,trimethoprim-sulfamethoxazole=R	5	SAMN04549881	AAYNBA000000000.2	GCA_016523895.2
Acinetobacter baumannii	MRSN7759	"MRSN 7759","MRSN7759","SRS1338481"	PDT000114302.2	USA:Washington, DC	wound	clinical	amikacin=R,ampicillin-sulbactam=S,ampicillin=R,aztreonam=R,cefazolin=R,cefotaxime=R,cefotetan=R,ceftazidime=R,ceftriaxone=R,ciprofloxacin=R,gentamicin=R,imipenem=S,levofloxacin=R,nitrofurantoin=R,tetracycline=R,tigecycline=I,tobramycin=R,trimethoprim-sulfamethoxazole=R	4	SAMN04549883	AAYNAV000000000.2	GCA_016523875.2
Acinetobacter baumannii	MRSN7792	"MRSN 7792","MRSN7792","SRS1338480"	PDT000114303.2	USA:Washington, DC	wound	clinical	amikacin=R,ampicillin-sulbactam=S,ampicillin=R,aztreonam=R,cefazolin=R,cefotaxime=R,cefotetan=R,ceftazidime=R,ceftriaxone=R,ciprofloxacin=R,gentamicin=R,imipenem=S,levofloxacin=R,nitrofurantoin=R,tetracycline=R,tigecycline=S,tobramycin=R,trimethoprim-sulfamethoxazole=S	2	SAMN04549884	AAYNBB000000000.2	GCA_016523935.2
Acinetobacter baumannii	MRSN7816	"MRSN 7816","MRSN7816","SRS1338479"	PDT000114304.2	USA:Washington, DC	wound	clinical	amikacin=S,ampicillin-sulbactam=R,ampicillin=R,aztreonam=R,cefazolin=R,cefotaxime=R,cefotetan=R,ceftazidime=R,ceftriaxone=R,ciprofloxacin=R,doripenem=S,gentamicin=R,imipenem=S,levofloxacin=R,nitrofurantoin=R,tetracycline=R,tigecycline=S,tobramycin=S,trimethoprim-sulfamethoxazole=R	5	SAMN04549885	AAYNAX000000000.2	GCA_016523885.2
Acinetobacter baumannii	MRSN11684	"MRSN 11684","MRSN11684","SRS1338528"	PDT000114305.2	USA:Washington, DC	TISSUE	clinical	amikacin=S,ampicillin-sulbactam=R,ampicillin=R,aztreonam=R,cefazolin=R,cefotaxime=R,cefotetan=R,ceftazidime=R,ceftriaxone=R,ciprofloxacin=R,doripenem=S,gentamicin=R,imipenem=S,levofloxacin=R,meropenem=S,nitrofurantoin=R,tetracycline=R,tigecycline=S,tobramycin=S,trimethoprim-sulfamethoxazole=R	3	SAMN04550075	AAYNAQ000000000.2	GCA_016523775.2
Acinetobacter baumannii	MRSN11795	"MRSN 11795","MRSN11795","SRS1338529"	PDT000114306.2	USA:Washington, DC	wound	clinical	amikacin=S,ampicillin-sulbactam=S,ampicillin=R,aztreonam=R,cefazolin=R,cefotaxime=S,ceftazidime=S,ceftriaxone=S,ciprofloxacin=S,doripenem=S,gentamicin=S,imipenem=S,levofloxacin=S,meropenem=S,moxifloxacin=S,nitrofurantoin=R,tetracycline=S,tigecycline=S,tobramycin=S,trimethoprim-sulfamethoxazole=S		SAMN04550076	AAYNAR000000000.2	GCA_016523795.2
Acinetobacter baumannii	MRSN15067	"MRSN 15067","MRSN15067","SRS1338513"	PDT000114307.2	USA:Washington, DC	wound	clinical	amikacin=S,ampicillin-sulbactam=S,ampicillin=R,aztreonam=R,cefazolin=R,cefotaxime=R,ceftazidime=S,ceftriaxone=R,ciprofloxacin=S,gentamicin=R,imipenem=S,levofloxacin=S,meropenem=S,moxifloxacin=S,nitrofurantoin=R,tetracycline=R,tigecycline=S,tobramycin=R,trimethoprim-sulfamethoxazole=R	18	SAMN04550077	AAYNAW000000000.2	GCA_016523805.2
Acinetobacter baumannii	MRSN15082	"MRSN 15082","MRSN15082","SRS1338512"	PDT000114308.2	USA:Washington, DC	wound	clinical	amikacin=S,ampicillin-sulbactam=S,ampicillin=R,aztreonam=R,cefazolin=R,cefotaxime=I,ceftazidime=S,ceftriaxone=I,ciprofloxacin=S,doripenem=S,gentamicin=S,imipenem=S,levofloxacin=S,meropenem=S,moxifloxacin=S,nitrofurantoin=R,tetracycline=I,tigecycline=S,tobramycin=S,trimethoprim-sulfamethoxazole=S		SAMN04550078	AAYNAZ000000000.2	GCA_016523785.2
Acinetobacter baumannii	MRSN7415	"MRSN 7415","MRSN7415","SRS1338518"	PDT000114309.2	USA:Washington, DC	wound	clinical	amikacin=R,ampicillin-sulbactam=S,ampicillin=R,aztreonam=R,cefazolin=R,cefotaxime=R,cefoxitin=R,ceftazidime=R,ceftriaxone=R,ciprofloxacin=R,gentamicin=R,imipenem=S,levofloxacin=R,nitrofurantoin=R,tetracycline=R,tobramycin=R,trimethoprim-sulfamethoxazole=S	10	SAMN04550079	AAYNAU000000000.2	GCA_016523855.2
Acinetobacter baumannii	MRSN7463	"MRSN 7463","MRSN7463","SRS1338511"	PDT000114310.2	USA:Washington, DC	blood	clinical	amikacin=S,ampicillin-sulbactam=S,ampicillin=R,aztreonam=R,cefazolin=R,cefotaxime=S,cefoxitin=R,ceftazidime=S,ceftriaxone=S,ciprofloxacin=R,gentamicin=S,imipenem=S,levofloxacin=I,nitrofurantoin=R,tetracycline=S,tobramycin=S,trimethoprim-sulfamethoxazole=S		SAMN04550080	AAYNAS000000000.2	GCA_016523755.2
Acinetobacter baumannii	MRSN7484	"MRSN 7484","MRSN7484","SRS1338510"	PDT000114311.2	USA:Washington, DC	wound	clinical	amikacin=R,ampicillin-sulbactam=R,ampicillin=R,aztreonam=R,cefazolin=R,cefotaxime=R,cefoxitin=R,ceftazidime=R,ceftriaxone=R,ciprofloxacin=R,gentamicin=R,imipenem=S,levofloxacin=R,nitrofurantoin=R,tetracycline=R,tobramycin=R,trimethoprim-sulfamethoxazole=R	4	SAMN04550081	AAYNAY000000000.2	GCA_016523715.2
Acinetobacter baumannii	MRSN7515	"MRSN 7515","MRSN7515","SRS1338514"	PDT000114313.2	USA:Washington, DC	wound	clinical	amikacin=S,ampicillin-sulbactam=S,ampicillin=R,aztreonam=R,cefazolin=R,cefotaxime=R,cefoxitin=R,ceftazidime=S,ceftriaxone=R,ciprofloxacin=R,gentamicin=R,imipenem=S,levofloxacin=I,nitrofurantoin=R,tetracycline=S,tobramycin=R,trimethoprim-sulfamethoxazole=R	0	SAMN04550083	AAYNAJ000000000.2	GCA_016523615.2
Acinetobacter baumannii	MRSN7532	"MRSN 7532","MRSN7532","SRS1338508"	PDT000114314.2	USA:Washington, DC	STERILE BODY SITE	clinical	amikacin=R,ampicillin-sulbactam=R,ampicillin=R,aztreonam=R,cefazolin=R,cefotaxime=R,cefoxitin=R,ceftazidime=R,ceftriaxone=R,ciprofloxacin=R,gentamicin=R,imipenem=S,levofloxacin=R,nitrofurantoin=R,tetracycline=R,tobramycin=R,trimethoprim-sulfamethoxazole=R	9	SAMN04550084	AAYNAF000000000.2	GCA_016523635.2
Acinetobacter baumannii	MRSN7549	"MRSN 7549","MRSN7549","SRS1338507"	PDT000114315.2	USA:Washington, DC	blood	clinical	amikacin=S,ampicillin-sulbactam=R,ampicillin=R,aztreonam=R,cefazolin=R,cefotaxime=R,cefoxitin=R,ceftazidime=R,ceftriaxone=R,ciprofloxacin=R,gentamicin=R,imipenem=S,levofloxacin=R,nitrofurantoin=R,tetracycline=R,tobramycin=S,trimethoprim-sulfamethoxazole=R	7	SAMN04550085	AAYNAI000000000.2	GCA_016523675.2
Acinetobacter baumannii	MRSN7567	"MRSN 7567","MRSN7567","SRS1338526"	PDT000114316.2	USA:Washington, DC	wound	clinical	amikacin=S,ampicillin-sulbactam=R,ampicillin=R,aztreonam=R,cefazolin=R,cefotaxime=R,cefoxitin=R,ceftazidime=R,ceftriaxone=R,ciprofloxacin=R,gentamicin=R,imipenem=S,levofloxacin=R,nitrofurantoin=R,tetracycline=R,tobramycin=S,trimethoprim-sulfamethoxazole=R	1	SAMN04550086	AAYNAP000000000.2	GCA_016523625.2
Acinetobacter baumannii	MRSN7588	"MRSN 7588","MRSN7588","SRS1338524"	PDT000114317.2	USA:Washington, DC	wound	clinical	amikacin=R,ampicillin-sulbactam=I,ampicillin=R,aztreonam=R,cefazolin=R,cefotaxime=R,cefoxitin=R,ceftazidime=I,ceftriaxone=R,ciprofloxacin=R,gentamicin=R,imipenem=S,levofloxacin=S,nitrofurantoin=R,tetracycline=R,tobramycin=R,trimethoprim-sulfamethoxazole=R		SAMN04550087	AAYNAN000000000.2	GCA_016523475.2
Acinetobacter baumannii	MRSN7607	"MRSN 7607","MRSN7607","SRS1338523"	PDT000114318.2	USA:Washington, DC	urine	clinical	amikacin=S,ampicillin-sulbactam=R,ampicillin=R,aztreonam=R,cefazolin=R,cefotaxime=R,cefoxitin=R,ceftazidime=R,ceftriaxone=R,ciprofloxacin=R,gentamicin=I,imipenem=S,levofloxacin=R,nitrofurantoin=R,tetracycline=R,tobramycin=S,trimethoprim-sulfamethoxazole=R	2	SAMN04550088	AAYNAG000000000.2	GCA_016523535.2
Acinetobacter baumannii	MRSN7628	"MRSN 7628","MRSN7628","SRS1338522"	PDT000114319.2	USA:Washington, DC	wound	clinical	amikacin=R,ampicillin-sulbactam=R,ampicillin=R,aztreonam=R,cefazolin=R,cefotaxime=R,cefoxitin=R,ceftazidime=R,ceftriaxone=R,ciprofloxacin=R,gentamicin=R,imipenem=S,levofloxacin=R,nitrofurantoin=R,tetracycline=R,tobramycin=R,trimethoprim-sulfamethoxazole=R	2	SAMN04550089	AAYNAE000000000.2	GCA_016523545.2
Acinetobacter baumannii	MRSN7671	"MRSN 7671","MRSN7671","SRS1338521"	PDT000114320.2	USA:Washington, DC	wound	clinical	amikacin=R,ampicillin-sulbactam=R,ampicillin=R,aztreonam=R,cefazolin=R,cefotaxime=R,cefoxitin=R,ceftazidime=R,ceftriaxone=R,ciprofloxacin=R,gentamicin=R,imipenem=S,levofloxacin=R,nitrofurantoin=R,tetracycline=R,tobramycin=S,trimethoprim-sulfamethoxazole=R	1	SAMN04550090	AAYNAH000000000.2	GCA_016523505.2
Acinetobacter baumannii	MRSN7695	"MRSN 7695","MRSN7695","SRS1338520"	PDT000114321.2	USA:Washington, DC	urine	clinical	amikacin=S,ampicillin-sulbactam=R,ampicillin=R,aztreonam=R,cefazolin=R,cefotaxime=R,cefoxitin=R,ceftazidime=R,ceftriaxone=R,ciprofloxacin=R,gentamicin=R,imipenem=S,levofloxacin=R,nitrofurantoin=R,tetracycline=R,tobramycin=S,trimethoprim-sulfamethoxazole=R	6	SAMN04550091	AAYNAL000000000.2	GCA_016523685.2
Acinetobacter baumannii	MRSN7712	"MRSN 7712","MRSN7712","SRS1338519"	PDT000114322.2	USA:Washington, DC	wound	clinical	amikacin=S,ampicillin-sulbactam=S,ampicillin=R,aztreonam=R,cefazolin=R,cefotaxime=R,cefoxitin=R,ceftazidime=R,ceftriaxone=R,ciprofloxacin=R,gentamicin=R,imipenem=S,levofloxacin=R,nitrofurantoin=R,tetracycline=R,tobramycin=R,trimethoprim-sulfamethoxazole=R	22	SAMN04550092	AAYNAM000000000.2	GCA_016523595.2
Acinetobacter baumannii	MRSN7761	"MRSN 7761","MRSN7761","SRS1338525"	PDT000114323.2	USA:Washington, DC	wound	clinical	amikacin=R,ampicillin-sulbactam=R,ampicillin=R,aztreonam=R,cefazolin=R,cefotaxime=R,cefotetan=R,ceftazidime=R,ceftriaxone=R,ciprofloxacin=R,doripenem=S,gentamicin=R,imipenem=S,levofloxacin=S,nitrofurantoin=R,tetracycline=S,tigecycline=S,tobramycin=I,trimethoprim-sulfamethoxazole=R	6	SAMN04550093	AAYNAO000000000.2	GCA_016523555.2
Acinetobacter baumannii	MRSN7797	"MRSN 7797","MRSN7797","SRS1338516"	PDT000114324.2	USA:Washington, DC	STERILE BODY SITE	clinical	amikacin=R,ampicillin-sulbactam=S,ampicillin=R,aztreonam=R,cefazolin=R,cefotaxime=R,cefotetan=R,ceftazidime=R,ceftriaxone=R,ciprofloxacin=R,gentamicin=R,imipenem=S,levofloxacin=R,nitrofurantoin=R,tetracycline=R,tigecycline=I,tobramycin=R,trimethoprim-sulfamethoxazole=R	4	SAMN04550094	AAYNAK000000000.2	GCA_016523495.2
Acinetobacter baumannii	MRSN7819	"MRSN 7819","MRSN7819","SRS1338515"	PDT000114325.2	USA:Washington, DC	respiratory	clinical	amikacin=R,ampicillin-sulbactam=S,ampicillin=R,aztreonam=R,cefazolin=R,cefotaxime=R,ceftazidime=R,ceftriaxone=R,ciprofloxacin=R,gentamicin=R,imipenem=S,levofloxacin=R,meropenem=S,moxifloxacin=R,nitrofurantoin=R,tetracycline=R,tigecycline=S,tobramycin=R,trimethoprim-sulfamethoxazole=R	6	SAMN04550095	AAYNAB000000000.2	GCA_016523395.2
Acinetobacter baumannii	MRSN11687	"MRSN 11687","MRSN11687","SRS1338633"	PDT000114326.2	USA:Washington, DC	wound	clinical	amikacin=S,ampicillin-sulbactam=S,ampicillin=R,aztreonam=R,cefazolin=R,cefotaxime=R,cefotetan=R,ceftazidime=S,ceftriaxone=I,ciprofloxacin=S,gentamicin=R,imipenem=S,levofloxacin=S,meropenem=S,nitrofurantoin=R,tetracycline=R,tigecycline=S,tobramycin=R,trimethoprim-sulfamethoxazole=R		SAMN04550105	AAYNAD000000000.2	GCA_016523435.2
Acinetobacter baumannii	MRSN11796	"MRSN 11796","MRSN11796","SRS1338632"	PDT000114327.2	USA:Washington, DC	wound	clinical	amikacin=I,ampicillin-sulbactam=I,ampicillin=R,aztreonam=R,cefazolin=R,cefotaxime=R,ceftazidime=R,ceftriaxone=R,ciprofloxacin=R,doripenem=S,gentamicin=R,imipenem=S,levofloxacin=R,meropenem=S,moxifloxacin=R,nitrofurantoin=R,tetracycline=R,tigecycline=S,tobramycin=R,trimethoprim-sulfamethoxazole=R	8	SAMN04550106	AAYNAA000000000.2	GCA_016523405.2
Acinetobacter baumannii	MRSN15068	"MRSN 15068","MRSN15068","SRS1338631"	PDT000114328.2	USA:Washington, DC	wound	clinical	amikacin=R,ampicillin-sulbactam=R,ampicillin=R,aztreonam=R,cefazolin=R,cefotaxime=R,ceftazidime=R,ceftriaxone=R,ciprofloxacin=R,doripenem=S,gentamicin=R,imipenem=S,levofloxacin=R,meropenem=S,moxifloxacin=R,nitrofurantoin=R,tetracycline=R,tigecycline=S,tobramycin=R,trimethoprim-sulfamethoxazole=R	7	SAMN04550107	AAYMZU000000000.2	GCA_016523355.2
Acinetobacter baumannii	MRSN7568	"MRSN 7568","MRSN7568","SRS1338617"	PDT000114329.2	USA:Washington, DC	wound	clinical	amikacin=S,ampicillin-sulbactam=R,ampicillin=R,aztreonam=R,cefazolin=R,cefotaxime=I,cefoxitin=R,ceftazidime=S,ceftriaxone=I,ciprofloxacin=R,gentamicin=R,imipenem=S,levofloxacin=S,nitrofurantoin=R,tetracycline=R,tobramycin=S,trimethoprim-sulfamethoxazole=R	17	SAMN04550115	AAYNAC000000000.2	GCA_016523335.2
Acinetobacter baumannii	MRSN7590	"MRSN 7590","MRSN7590","SRS1338624"	PDT000114330.2	USA:Washington, DC	wound	clinical	amikacin=S,ampicillin-sulbactam=R,ampicillin=R,aztreonam=R,cefazolin=R,cefotaxime=R,cefoxitin=R,ceftazidime=R,ceftriaxone=R,ciprofloxacin=R,gentamicin=R,imipenem=S,levofloxacin=R,nitrofurantoin=R,tetracycline=R,tobramycin=S,trimethoprim-sulfamethoxazole=R	1	SAMN04550116	AAYMZS000000000.2	GCA_016523415.2
Acinetobacter baumannii	MRSN7610	"MRSN 7610","MRSN7610","SRS1338623"	PDT000114331.2	USA:Washington, DC	wound	clinical	amikacin=R,ampicillin-sulbactam=I,ampicillin=R,aztreonam=R,cefazolin=R,cefotaxime=R,cefoxitin=R,ceftazidime=I,ceftriaxone=R,ciprofloxacin=R,gentamicin=R,imipenem=S,levofloxacin=S,nitrofurantoin=R,tetracycline=R,tobramycin=R,trimethoprim-sulfamethoxazole=R		SAMN04550117	AAYMZY000000000.2	GCA_016523315.2
Acinetobacter baumannii	MRSN7672	"MRSN 7672","MRSN7672","SRS1338622"	PDT000114332.2	USA:Washington, DC	wound	clinical	amikacin=S,ampicillin-sulbactam=S,ampicillin=R,aztreonam=R,cefazolin=R,cefotaxime=R,cefoxitin=R,ceftazidime=S,ceftriaxone=R,ciprofloxacin=R,gentamicin=R,imipenem=S,levofloxacin=I,nitrofurantoin=R,tetracycline=S,tobramycin=R,trimethoprim-sulfamethoxazole=R	0	SAMN04550118	AAYMZZ000000000.2	GCA_016523375.2
Acinetobacter baumannii	MRSN15083	"MRSN 15083","MRSN15083","SRS1338630"	PDT000114333.2	USA:Washington, DC	wound	clinical	amikacin=S,ampicillin-sulbactam=S,ampicillin=R,aztreonam=R,cefazolin=R,cefotaxime=R,ceftazidime=S,ceftriaxone=R,ciprofloxacin=S,doripenem=S,gentamicin=R,imipenem=S,levofloxacin=S,meropenem=S,moxifloxacin=S,nitrofurantoin=R,tetracycline=R,tigecycline=S,tobramycin=R,trimethoprim-sulfamethoxazole=S		SAMN04550108	AAYMZX000000000.2	GCA_016523295.2
Acinetobacter baumannii	MRSN7420	"MRSN 7420","MRSN7420","SRS1338629"	PDT000114334.2	USA:Washington, DC	wound	clinical	amikacin=R,ampicillin-sulbactam=R,ampicillin=R,aztreonam=R,cefazolin=R,cefotaxime=R,cefoxitin=R,ceftazidime=R,ceftriaxone=R,ciprofloxacin=R,gentamicin=R,imipenem=S,levofloxacin=R,nitrofurantoin=R,tetracycline=R,tobramycin=R,trimethoprim-sulfamethoxazole=R		SAMN04550109	AAYMZT000000000.2	GCA_016523275.2
Acinetobacter baumannii	MRSN7465	"MRSN 7465","MRSN7465","SRS1338628"	PDT000114335.2	USA:Washington, DC	wound	clinical	amikacin=S,ampicillin-sulbactam=S,ampicillin=R,aztreonam=R,cefazolin=R,cefotaxime=R,cefoxitin=R,ceftazidime=R,ceftriaxone=R,ciprofloxacin=S,gentamicin=R,imipenem=S,levofloxacin=S,nitrofurantoin=R,tetracycline=I,tobramycin=R,trimethoprim-sulfamethoxazole=R		SAMN04550110	AAYMZV000000000.2	GCA_016523195.2
Acinetobacter baumannii	MRSN7504	"MRSN 7504","MRSN7504","SRS1338616"	PDT000114337.2	USA:Washington, DC	wound	clinical	amikacin=S,ampicillin-sulbactam=R,ampicillin=R,aztreonam=R,cefazolin=R,cefotaxime=R,cefoxitin=R,ceftazidime=R,ceftriaxone=R,ciprofloxacin=R,gentamicin=R,imipenem=S,levofloxacin=R,nitrofurantoin=R,tetracycline=R,tobramycin=S,trimethoprim-sulfamethoxazole=R	2	SAMN04550112	AAYMZP000000000.2	GCA_016523245.2
Acinetobacter baumannii	MRSN7517	"MRSN 7517","MRSN7517","SRS1338626"	PDT000114338.2	USA:Washington, DC	STERILE BODY SITE	clinical	amikacin=S,ampicillin-sulbactam=R,ampicillin=R,aztreonam=R,cefazolin=R,cefotaxime=R,cefoxitin=R,ceftazidime=R,ceftriaxone=R,ciprofloxacin=R,gentamicin=R,imipenem=S,levofloxacin=R,nitrofurantoin=R,tetracycline=S,tobramycin=I,trimethoprim-sulfamethoxazole=R	26	SAMN04550113	AAYMZO000000000.2	GCA_016523215.2
Acinetobacter baumannii	MRSN7550	"MRSN 7550","MRSN7550","SRS1338625"	PDT000114339.2	USA:Washington, DC	wound	clinical	amikacin=R,ampicillin-sulbactam=R,ampicillin=R,aztreonam=R,cefazolin=R,cefotaxime=R,cefoxitin=R,ceftazidime=R,ceftriaxone=R,ciprofloxacin=R,gentamicin=R,imipenem=S,levofloxacin=R,nitrofurantoin=R,tetracycline=R,tobramycin=S,trimethoprim-sulfamethoxazole=R	7	SAMN04550114	AAYMZM000000000.2	GCA_016523095.2
Acinetobacter baumannii	MRSN7697	"MRSN 7697","MRSN7697","SRS1338621"	PDT000114340.2	USA:Washington, DC	STERILE BODY SITE	clinical	amikacin=S,ampicillin-sulbactam=R,ampicillin=R,aztreonam=R,cefazolin=R,cefotaxime=R,cefoxitin=R,ceftazidime=R,ceftriaxone=R,ciprofloxacin=R,gentamicin=R,imipenem=S,levofloxacin=R,nitrofurantoin=R,tetracycline=R,tobramycin=S,trimethoprim-sulfamethoxazole=R	6	SAMN04550119	AAYMZR000000000.2	GCA_016523135.2
Acinetobacter baumannii	MRSN7713	"MRSN 7713","MRSN7713","SRS1338618"	PDT000114341.2	USA:Washington, DC	STERILE BODY SITE	clinical	amikacin=S,ampicillin-sulbactam=S,ampicillin=R,aztreonam=R,cefazolin=R,cefotaxime=R,cefoxitin=R,ceftazidime=R,ceftriaxone=R,ciprofloxacin=R,gentamicin=R,imipenem=S,levofloxacin=R,nitrofurantoin=R,tetracycline=R,tobramycin=R,trimethoprim-sulfamethoxazole=S	28	SAMN04550120	AAYMZI000000000.2	GCA_016523175.2
Acinetobacter baumannii	MRSN7767	"MRSN 7767","MRSN7767","SRS1338619"	PDT000114343.2	USA:Washington, DC	wound	clinical	amikacin=S,ampicillin-sulbactam=R,ampicillin=R,aztreonam=R,cefazolin=R,cefotaxime=R,cefotetan=R,ceftazidime=R,ceftriaxone=R,ciprofloxacin=R,gentamicin=R,imipenem=S,levofloxacin=R,nitrofurantoin=R,tetracycline=R,tigecycline=S,tobramycin=S,trimethoprim-sulfamethoxazole=R	4	SAMN04550122	AAYMZN000000000.2	GCA_016523155.2
Acinetobacter baumannii	MRSN7798	"MRSN 7798","MRSN7798","SRS1338635"	PDT000114344.2	USA:Washington, DC	STERILE BODY SITE	clinical	amikacin=S,ampicillin-sulbactam=R,ampicillin=R,aztreonam=R,cefazolin=R,cefotaxime=R,cefotetan=R,ceftazidime=R,ceftriaxone=R,ciprofloxacin=R,gentamicin=R,imipenem=S,levofloxacin=R,nitrofurantoin=R,tetracycline=R,tigecycline=S,tobramycin=S,trimethoprim-sulfamethoxazole=R	5	SAMN04550123	AAYMZK000000000.2	GCA_016523105.2
Acinetobacter baumannii	MRSN7821	"MRSN 7821","MRSN7821","SRS1338634"	PDT000114345.2	USA:Washington, DC	wound	clinical	amikacin=S,ampicillin-sulbactam=S,ampicillin=R,aztreonam=R,cefazolin=R,cefotaxime=R,ceftazidime=R,ceftriaxone=R,ciprofloxacin=R,gentamicin=R,imipenem=S,levofloxacin=R,meropenem=S,moxifloxacin=R,nitrofurantoin=R,tetracycline=I,tigecycline=S,tobramycin=R,trimethoprim-sulfamethoxazole=R	6	SAMN04550124	AAYMZH000000000.2	GCA_016523025.2
Acinetobacter baumannii	MRSN11722	"MRSN 11722","MRSN11722","SRS1339073"	PDT000114573.2	USA:Washington, DC	wound	clinical	amikacin=S,ampicillin-sulbactam=R,ampicillin=R,aztreonam=R,cefazolin=R,cefotaxime=R,cefotetan=R,ceftazidime=R,ceftriaxone=R,ciprofloxacin=R,doripenem=S,gentamicin=R,imipenem=S,levofloxacin=R,meropenem=S,nitrofurantoin=R,tetracycline=R,tigecycline=I,tobramycin=S,trimethoprim-sulfamethoxazole=R	4	SAMN04555174	AAYMZG000000000.2	GCA_016522995.2
Acinetobacter baumannii	MRSN11748	"MRSN 11748","MRSN11748","SRS1339072"	PDT000114574.2	USA:Washington, DC	wound	clinical	amikacin=R,ampicillin-sulbactam=S,ampicillin=R,aztreonam=R,cefazolin=R,cefotaxime=R,cefotetan=R,ceftazidime=R,ceftriaxone=R,ciprofloxacin=R,gentamicin=R,imipenem=S,levofloxacin=R,meropenem=S,nitrofurantoin=R,tetracycline=R,tigecycline=R,tobramycin=R,trimethoprim-sulfamethoxazole=R	0	SAMN04555175	AAYMZJ000000000.2	GCA_016523045.2
Acinetobacter baumannii	MRSN11767	"MRSN 11767","MRSN11767","SRS1339071"	PDT000114575.2	USA:Washington, DC	urine	clinical	amikacin=S,ampicillin-sulbactam=R,ampicillin=R,aztreonam=R,cefazolin=R,cefotaxime=R,cefotetan=R,ceftazidime=R,ceftriaxone=R,ciprofloxacin=R,gentamicin=R,imipenem=S,levofloxacin=R,meropenem=S,nitrofurantoin=R,tetracycline=R,tigecycline=S,tobramycin=S,trimethoprim-sulfamethoxazole=R	1	SAMN04555176	AAYMZL000000000.2	GCA_016523015.2
Acinetobacter baumannii	MRSN7116	"MRSN 7116","MRSN7116","SRS1339069"	PDT000114577.2	USA:Washington, DC	urine	clinical	amikacin=R,ampicillin-sulbactam=R,ampicillin=R,aztreonam=R,cefazolin=R,cefotaxime=R,cefoxitin=R,ceftazidime=R,ceftriaxone=R,ciprofloxacin=R,doripenem=S,gentamicin=R,imipenem=S,levofloxacin=I,nitrofurantoin=R,tetracycline=R,tobramycin=R,trimethoprim-sulfamethoxazole=R	8	SAMN04555178	AAYMZQ000000000.2	GCA_016522935.2
Acinetobacter baumannii	MRSN7129	"MRSN 7129","MRSN7129","SRS1339068"	PDT000114578.2	USA:Washington, DC	STERILE BODY SITE	clinical	amikacin=R,ampicillin-sulbactam=S,ampicillin=R,aztreonam=R,cefazolin=R,cefotaxime=R,cefoxitin=R,ceftazidime=R,ceftriaxone=R,ciprofloxacin=R,gentamicin=R,imipenem=S,levofloxacin=R,nitrofurantoin=R,tetracycline=R,tobramycin=R,trimethoprim-sulfamethoxazole=R	0	SAMN04555179	AAYMZF000000000.2	GCA_016522915.2
Acinetobacter baumannii	MRSN7143	"MRSN 7143","MRSN7143","SRS1339082"	PDT000114579.2	USA:Washington, DC	wound	clinical	amikacin=S,ampicillin-sulbactam=S,ampicillin=R,aztreonam=R,cefazolin=R,cefotaxime=R,cefoxitin=R,ceftazidime=R,ceftriaxone=R,ciprofloxacin=R,gentamicin=R,imipenem=S,levofloxacin=S,nitrofurantoin=R,tetracycline=R,tobramycin=R,trimethoprim-sulfamethoxazole=R		SAMN04555180	AAYMYU000000000.2	GCA_016523005.2
Acinetobacter baumannii	MRSN7159	"MRSN 7159","MRSN7159","SRS1339083"	PDT000114580.2	USA:Washington, DC	wound	clinical	amikacin=R,ampicillin-sulbactam=S,ampicillin=R,aztreonam=R,cefazolin=R,cefotaxime=R,cefoxitin=R,ceftazidime=R,ceftriaxone=R,ciprofloxacin=R,gentamicin=R,imipenem=S,levofloxacin=R,nitrofurantoin=R,tetracycline=R,tobramycin=R,trimethoprim-sulfamethoxazole=R	2	SAMN04555181	AAYMZA000000000.2	GCA_016522975.2
Acinetobacter baumannii	MRSN7172	"MRSN 7172","MRSN7172","SRS1339081"	PDT000114581.2	USA:Washington, DC	wound	clinical	amikacin=R,ampicillin-sulbactam=S,ampicillin=R,aztreonam=R,cefazolin=R,cefotaxime=R,cefoxitin=R,ceftazidime=R,ceftriaxone=R,ciprofloxacin=R,gentamicin=R,imipenem=S,levofloxacin=R,nitrofurantoin=R,tetracycline=I,tobramycin=R,trimethoprim-sulfamethoxazole=R	1	SAMN04555182	AAYMYW000000000.2	GCA_016522955.2
Acinetobacter baumannii	MRSN7206	"MRSN 7206","MRSN7206","SRS1339080"	PDT000114582.2	USA:Washington, DC	wound	clinical	amikacin=S,ampicillin-sulbactam=S,ampicillin=R,aztreonam=R,cefazolin=R,cefotaxime=R,cefoxitin=R,ceftazidime=I,ceftriaxone=R,ciprofloxacin=R,doripenem=S,gentamicin=R,imipenem=S,levofloxacin=S,nitrofurantoin=R,tetracycline=S,tobramycin=R,trimethoprim-sulfamethoxazole=S		SAMN04555183	AAYMYX000000000.2	GCA_016522895.2
Acinetobacter baumannii	MRSN7219	"MRSN 7219","MRSN7219","SRS1339079"	PDT000114583.2	USA:Washington, DC	wound	clinical	amikacin=S,ampicillin-sulbactam=R,ampicillin=R,aztreonam=R,cefazolin=R,cefotaxime=R,cefoxitin=R,ceftazidime=R,ceftriaxone=R,ciprofloxacin=R,doripenem=S,gentamicin=R,imipenem=S,levofloxacin=R,nitrofurantoin=R,tetracycline=R,tobramycin=S,trimethoprim-sulfamethoxazole=R	3	SAMN04555184	AAYMYV000000000.2	GCA_016522815.2
Acinetobacter baumannii	MRSN7237	"MRSN 7237","MRSN7237","SRS1339078"	PDT000114584.2	USA:Washington, DC	STERILE BODY FLUID	clinical	amikacin=S,ampicillin-sulbactam=I,ampicillin=R,aztreonam=R,cefazolin=R,cefotaxime=R,cefoxitin=R,ceftazidime=R,ceftriaxone=R,ciprofloxacin=R,gentamicin=R,imipenem=S,levofloxacin=R,nitrofurantoin=R,tetracycline=R,tobramycin=R,trimethoprim-sulfamethoxazole=R	22	SAMN04555185	AAYMZE000000000.2	GCA_016522795.2
Acinetobacter baumannii	MRSN7263	"MRSN 7263","MRSN7263","SRS1339076"	PDT000114586.2	USA:Washington, DC	wound	clinical	amikacin=R,ampicillin-sulbactam=R,ampicillin=R,aztreonam=R,cefazolin=R,cefotaxime=R,cefoxitin=R,ceftazidime=R,ceftriaxone=R,ciprofloxacin=R,gentamicin=R,imipenem=S,levofloxacin=R,nitrofurantoin=R,tetracycline=R,tobramycin=R,trimethoprim-sulfamethoxazole=R	0	SAMN04555187	AAYMZD000000000.2	GCA_016522855.2
Acinetobacter baumannii	MRSN7285	"MRSN 7285","MRSN7285","SRS1339075"	PDT000114587.2	USA:Washington, DC	respiratory	clinical	amikacin=R,ampicillin-sulbactam=S,ampicillin=R,aztreonam=R,cefazolin=R,cefotaxime=R,cefoxitin=R,ceftazidime=R,ceftriaxone=R,ciprofloxacin=R,gentamicin=R,imipenem=S,levofloxacin=R,nitrofurantoin=R,tetracycline=R,tobramycin=R,trimethoprim-sulfamethoxazole=R	8	SAMN04555188	AAYMZC000000000.2	GCA_016522865.2
Acinetobacter baumannii	MRSN7298	"MRSN 7298","MRSN7298","SRS1339090"	PDT000114588.2	USA:Washington, DC	wound	clinical	amikacin=R,ampicillin-sulbactam=R,ampicillin=R,aztreonam=R,cefazolin=R,cefotaxime=R,cefoxitin=R,ceftazidime=R,ceftriaxone=R,ciprofloxacin=R,doripenem=S,gentamicin=R,imipenem=S,levofloxacin=R,nitrofurantoin=R,tetracycline=R,tobramycin=R,trimethoprim-sulfamethoxazole=R	0	SAMN04555189	AAYMYY000000000.2	GCA_016522785.2
Acinetobacter baumannii	MRSN7321	"MRSN 7321","MRSN7321","SRS1339085"	PDT000114589.2	USA:Washington, DC	wound	clinical	amikacin=R,ampicillin-sulbactam=S,ampicillin=R,aztreonam=R,cefazolin=R,cefotaxime=R,cefoxitin=R,ceftazidime=R,ceftriaxone=R,ciprofloxacin=R,gentamicin=R,imipenem=S,levofloxacin=R,nitrofurantoin=R,tetracycline=R,tobramycin=R,trimethoprim-sulfamethoxazole=R	1	SAMN04555190	AAYMYZ000000000.2	GCA_016522685.2
Acinetobacter baumannii	MRSN7383	"MRSN 7383","MRSN7383","SRS1339089"	PDT000114590.2	USA:Washington, DC	wound	clinical	amikacin=R,ampicillin-sulbactam=R,ampicillin=R,aztreonam=R,cefazolin=R,cefotaxime=R,cefoxitin=R,ceftazidime=R,ceftriaxone=R,ciprofloxacin=R,gentamicin=R,imipenem=S,levofloxacin=R,nitrofurantoin=R,tetracycline=R,tobramycin=R,trimethoprim-sulfamethoxazole=R	0	SAMN04555191	AAYMZB000000000.2	GCA_016522745.2
Acinetobacter baumannii	MRSN886	"MRSN 886","MRSN886","SRS1339088"	PDT000114591.2	USA:Washington, DC	respiratory	clinical	amikacin=S,ampicillin-sulbactam=S,ampicillin=R,aztreonam=R,cefazolin=R,cefoxitin=R,ceftazidime=R,ceftriaxone=R,ciprofloxacin=R,gentamicin=R,imipenem=R,levofloxacin=R,meropenem=I,nitrofurantoin=R,tetracycline=R,tobramycin=S,trimethoprim-sulfamethoxazole=R	6	SAMN04555192	AAYMYR000000000.2	GCA_016522715.2
Acinetobacter baumannii	MRSN11698	"MRSN 11698","MRSN11698","SRS1339084"	PDT000114592.2	USA:Washington, DC	wound	clinical	amikacin=S,ampicillin-sulbactam=S,ampicillin=R,aztreonam=R,cefazolin=R,cefotaxime=S,cefotetan=R,ceftazidime=S,ceftriaxone=S,ciprofloxacin=S,doripenem=S,gentamicin=S,imipenem=S,levofloxacin=S,meropenem=S,nitrofurantoin=R,tetracycline=S,tigecycline=S,tobramycin=S,trimethoprim-sulfamethoxazole=S		SAMN04555193	AAYMYJ000000000.2	GCA_016522705.2
Acinetobacter baumannii	MRSN11725	"MRSN 11725","MRSN11725","SRS1339087"	PDT000114593.2	USA:Washington, DC	TISSUE	clinical	amikacin=S,ampicillin-sulbactam=R,ampicillin=R,aztreonam=R,cefazolin=R,cefotaxime=R,cefotetan=R,ceftazidime=R,ceftriaxone=R,ciprofloxacin=R,doripenem=S,gentamicin=R,imipenem=S,levofloxacin=R,meropenem=S,moxifloxacin=R,nitrofurantoin=R,tetracycline=R,tigecycline=S,tobramycin=S,trimethoprim-sulfamethoxazole=R	2	SAMN04555194	AAYMYS000000000.2	GCA_016522755.2
Acinetobacter baumannii	MRSN11751	"MRSN 11751","MRSN11751","SRS1339086"	PDT000114594.2	USA:Washington, DC	blood	clinical	amikacin=S,ampicillin-sulbactam=I,ampicillin=R,aztreonam=R,cefazolin=R,cefotaxime=R,cefotetan=R,ceftazidime=R,ceftriaxone=R,ciprofloxacin=R,doripenem=S,gentamicin=R,imipenem=S,levofloxacin=R,meropenem=S,nitrofurantoin=R,tetracycline=R,tigecycline=S,tobramycin=R,trimethoprim-sulfamethoxazole=R	26	SAMN04555195	AAYMYT000000000.2	GCA_016522595.2
Acinetobacter baumannii	MRSN7130	"MRSN 7130","MRSN7130","SRS1339102"	PDT000114595.2	USA:Washington, DC	wound	clinical	amikacin=S,ampicillin-sulbactam=S,ampicillin=R,aztreonam=R,cefazolin=R,cefotaxime=R,cefoxitin=R,ceftazidime=R,ceftriaxone=R,ciprofloxacin=R,gentamicin=R,imipenem=S,levofloxacin=I,nitrofurantoin=R,tetracycline=R,tobramycin=R,trimethoprim-sulfamethoxazole=R	24	SAMN04555199	AAYMYI000000000.2	GCA_016522555.2
Acinetobacter baumannii	MRSN7162	"MRSN 7162","MRSN7162","SRS1339101"	PDT000114596.2	USA:Washington, DC	STERILE BODY SITE	clinical	amikacin=R,ampicillin-sulbactam=S,ampicillin=R,aztreonam=R,cefazolin=R,cefotaxime=R,cefoxitin=R,ceftazidime=R,ceftriaxone=R,ciprofloxacin=R,gentamicin=R,imipenem=S,levofloxacin=R,nitrofurantoin=R,tetracycline=R,tobramycin=R,trimethoprim-sulfamethoxazole=R	0	SAMN04555200	AAYMYL000000000.2	GCA_016522615.2
Acinetobacter baumannii	MRSN7175	"MRSN 7175","MRSN7175","SRS1339103"	PDT000114597.2	USA:Washington, DC	wound	clinical	amikacin=R,ampicillin-sulbactam=S,ampicillin=R,aztreonam=R,cefazolin=R,cefotaxime=R,cefoxitin=R,ceftazidime=R,ceftriaxone=R,ciprofloxacin=R,gentamicin=R,imipenem=S,levofloxacin=R,nitrofurantoin=R,tetracycline=R,tobramycin=R,trimethoprim-sulfamethoxazole=R	0	SAMN04555201	AAYMYN000000000.2	GCA_016522625.2
Acinetobacter baumannii	MRSN7207	"MRSN 7207","MRSN7207","SRS1339099"	PDT000114598.2	USA:Washington, DC	wound	clinical	amikacin=R,ampicillin-sulbactam=S,ampicillin=R,aztreonam=R,cefazolin=R,cefotaxime=R,cefoxitin=R,ceftazidime=R,ceftriaxone=R,ciprofloxacin=R,gentamicin=R,imipenem=S,levofloxacin=R,nitrofurantoin=R,tetracycline=R,tobramycin=R,trimethoprim-sulfamethoxazole=R	7	SAMN04555202	AAYMYP000000000.2	GCA_016522575.2
Acinetobacter baumannii	MRSN7221	"MRSN 7221","MRSN7221","SRS1339098"	PDT000114599.2	USA:Washington, DC	wound	clinical	amikacin=S,ampicillin-sulbactam=R,ampicillin=R,aztreonam=R,cefazolin=R,cefotaxime=R,cefoxitin=R,ceftazidime=R,ceftriaxone=R,ciprofloxacin=R,doripenem=S,gentamicin=R,imipenem=S,levofloxacin=S,nitrofurantoin=R,tetracycline=S,tobramycin=I,trimethoprim-sulfamethoxazole=R	31	SAMN04555203	AAYMYM000000000.2	GCA_016522435.2
Acinetobacter baumannii	MRSN7239	"MRSN 7239","MRSN7239","SRS1339097"	PDT000114600.2	USA:Washington, DC	wound	clinical	amikacin=S,ampicillin-sulbactam=R,ampicillin=R,aztreonam=R,cefazolin=R,cefotaxime=R,cefoxitin=R,ceftazidime=R,ceftriaxone=R,ciprofloxacin=R,doripenem=S,gentamicin=R,imipenem=S,levofloxacin=R,nitrofurantoin=R,tetracycline=R,tobramycin=S,trimethoprim-sulfamethoxazole=R	3	SAMN04555204	AAYMYK000000000.2	GCA_016522485.2
Acinetobacter baumannii	MRSN7252	"MRSN 7252","MRSN7252","SRS1339100"	PDT000114601.2	USA:Washington, DC	wound	clinical	amikacin=R,ampicillin-sulbactam=S,ampicillin=R,aztreonam=R,cefazolin=R,cefotaxime=R,cefoxitin=R,ceftazidime=R,ceftriaxone=R,ciprofloxacin=R,gentamicin=R,imipenem=S,levofloxacin=R,nitrofurantoin=R,tetracycline=R,tobramycin=R,trimethoprim-sulfamethoxazole=R	2	SAMN04555205	AAYMYO000000000.2	GCA_016522415.2
Acinetobacter baumannii	MRSN7267	"MRSN 7267","MRSN7267","SRS1339095"	PDT000114602.2	USA:Washington, DC	wound	clinical	amikacin=R,ampicillin-sulbactam=S,ampicillin=R,aztreonam=R,cefazolin=R,cefotaxime=R,cefoxitin=R,ceftazidime=R,ceftriaxone=R,ciprofloxacin=R,gentamicin=R,imipenem=S,levofloxacin=R,nitrofurantoin=R,tetracycline=R,tobramycin=R,trimethoprim-sulfamethoxazole=R	6	SAMN04555206	AAYMYQ000000000.2	GCA_016522475.2
Acinetobacter baumannii	MRSN7286	"MRSN 7286","MRSN7286","SRS1339094"	PDT000114603.2	USA:Washington, DC	respiratory	clinical	amikacin=S,ampicillin-sulbactam=R,ampicillin=R,aztreonam=R,cefazolin=R,cefotaxime=R,cefoxitin=R,ceftazidime=I,ceftriaxone=R,ciprofloxacin=R,doripenem=S,gentamicin=R,imipenem=S,levofloxacin=R,nitrofurantoin=R,tetracycline=R,tobramycin=S,trimethoprim-sulfamethoxazole=R	4	SAMN04555207	AAYMYG000000000.2	GCA_016522465.2
Acinetobacter baumannii	MRSN7299	"MRSN 7299","MRSN7299","SRS1339096"	PDT000114604.2	USA:Washington, DC	wound	clinical	amikacin=S,ampicillin-sulbactam=S,ampicillin=R,aztreonam=R,cefazolin=R,cefotaxime=R,cefoxitin=R,ceftazidime=I,ceftriaxone=R,ciprofloxacin=R,doripenem=S,gentamicin=R,imipenem=S,levofloxacin=I,nitrofurantoin=R,tetracycline=S,tobramycin=R,trimethoprim-sulfamethoxazole=R	0	SAMN04555208	AAYMYD000000000.2	GCA_016522285.2
Acinetobacter baumannii	MRSN7322	"MRSN 7322","MRSN7322","SRS1339093"	PDT000114605.2	USA:Washington, DC	STERILE BODY FLUID	clinical	amikacin=S,ampicillin-sulbactam=S,ampicillin=R,aztreonam=R,cefazolin=R,cefotaxime=R,cefoxitin=R,ceftazidime=R,ceftriaxone=R,ciprofloxacin=R,doripenem=S,gentamicin=R,imipenem=S,levofloxacin=I,nitrofurantoin=R,tetracycline=R,tobramycin=S,trimethoprim-sulfamethoxazole=R	7	SAMN04555209	AAYRTU000000000.2	GCA_016610425.2
Acinetobacter baumannii	MRSN7338	"MRSN 7338","MRSN7338","SRS1339092"	PDT000114606.2	USA:Washington, DC	wound	clinical	amikacin=R,ampicillin-sulbactam=R,ampicillin=R,aztreonam=R,cefazolin=R,cefotaxime=R,cefoxitin=R,ceftazidime=R,ceftriaxone=R,ciprofloxacin=R,doripenem=S,gentamicin=R,imipenem=S,levofloxacin=R,nitrofurantoin=R,tetracycline=R,tobramycin=S,trimethoprim-sulfamethoxazole=R	0	SAMN04555210	AAYMYC000000000.2	GCA_016522345.2
Acinetobacter baumannii	MRSN7360	"MRSN 7360","MRSN7360","SRS1339091"	PDT000114607.2	USA:Washington, DC	blood	clinical	amikacin=R,ampicillin-sulbactam=R,ampicillin=R,aztreonam=R,cefazolin=R,cefotaxime=R,cefoxitin=R,ceftazidime=R,ceftriaxone=R,ciprofloxacin=R,gentamicin=R,imipenem=S,levofloxacin=R,nitrofurantoin=R,tetracycline=R,tobramycin=R,trimethoprim-sulfamethoxazole=R	7	SAMN04555211	AAYMYB000000000.2	GCA_016522215.2
Acinetobacter baumannii	MRSN7385	"MRSN 7385","MRSN7385","SRS1339105"	PDT000114608.2	USA:Washington, DC	STERILE BODY SITE	clinical	amikacin=R,ampicillin-sulbactam=R,ampicillin=R,aztreonam=R,cefazolin=R,cefotaxime=R,cefoxitin=R,ceftazidime=R,ceftriaxone=R,ciprofloxacin=R,gentamicin=R,imipenem=S,levofloxacin=R,nitrofurantoin=R,tetracycline=R,tobramycin=S,trimethoprim-sulfamethoxazole=R	2	SAMN04555212	AAYMXZ000000000.2	GCA_016522185.2
Acinetobacter baumannii	MRSN889	"MRSN 889","MRSN889","SRS1339104"	PDT000114609.2	USA:Washington, DC	wound	clinical	amikacin=R,ampicillin-sulbactam=S,ampicillin=R,aztreonam=R,cefazolin=R,cefotaxime=R,cefoxitin=R,ceftazidime=R,ceftriaxone=R,ciprofloxacin=R,gentamicin=R,imipenem=R,levofloxacin=R,meropenem=R,moxifloxacin=R,nitrofurantoin=R,tetracycline=R,tigecycline=S,tobramycin=R,trimethoprim-sulfamethoxazole=R	4	SAMN04555213	AAYMYA000000000.2	GCA_016522175.2
Acinetobacter baumannii	MRSN11707	"MRSN 11707","MRSN11707","SRS1339124"	PDT000114610.2	USA:Washington, DC	respiratory	clinical	amikacin=S,ampicillin-sulbactam=S,ampicillin=R,aztreonam=R,cefazolin=R,cefotaxime=S,cefotetan=R,ceftazidime=S,ceftriaxone=S,ciprofloxacin=S,doripenem=S,gentamicin=S,imipenem=S,levofloxacin=S,meropenem=S,nitrofurantoin=R,tetracycline=R,tigecycline=S,tobramycin=S,trimethoprim-sulfamethoxazole=R		SAMN04555214	AAYMYH000000000.2	GCA_016522135.2
Acinetobacter baumannii	MRSN11727	"MRSN 11727","MRSN11727","SRS1339123"	PDT000114611.2	USA:Washington, DC	wound	clinical	amikacin=R,ampicillin-sulbactam=S,ampicillin=R,aztreonam=R,cefazolin=R,cefotaxime=R,cefotetan=R,ceftazidime=R,ceftriaxone=R,ciprofloxacin=R,gentamicin=R,imipenem=S,levofloxacin=R,meropenem=S,nitrofurantoin=R,tetracycline=R,tigecycline=S,tobramycin=R,trimethoprim-sulfamethoxazole=R	22	SAMN04555215	AAYMXY000000000.2	GCA_016522155.2
Acinetobacter baumannii	MRSN11757	"MRSN 11757","MRSN11757","SRS1339122"	PDT000114612.2	USA:Washington, DC	wound	clinical	amikacin=S,ampicillin-sulbactam=S,ampicillin=R,aztreonam=R,cefazolin=R,cefotaxime=R,cefotetan=R,ceftazidime=S,ceftriaxone=S,ciprofloxacin=S,doripenem=S,gentamicin=S,imipenem=S,levofloxacin=S,meropenem=S,nitrofurantoin=R,tetracycline=S,tigecycline=S,tobramycin=S,trimethoprim-sulfamethoxazole=S		SAMN04555216	AAYMXX000000000.2	GCA_016522275.2
Acinetobacter baumannii	MRSN11771	"MRSN 11771","MRSN11771","SRS1339121"	PDT000114613.2	USA:Washington, DC	TISSUE	clinical	amikacin=R,ampicillin-sulbactam=S,ampicillin=R,aztreonam=R,cefazolin=R,cefotaxime=R,cefotetan=R,ceftazidime=R,ceftriaxone=R,ciprofloxacin=R,doripenem=S,gentamicin=R,imipenem=S,levofloxacin=R,meropenem=S,nitrofurantoin=R,tetracycline=R,tigecycline=S,tobramycin=R,trimethoprim-sulfamethoxazole=R	1	SAMN04555217	AAYMYF000000000.2	GCA_016522265.2
Acinetobacter baumannii	MRSN7070	"MRSN 7070","MRSN7070","SRS1339120"	PDT000114614.2	USA:Washington, DC	urine	clinical	amikacin=R,ampicillin-sulbactam=R,ampicillin=R,aztreonam=R,cefazolin=R,cefotaxime=R,cefoxitin=R,ceftazidime=R,ceftriaxone=R,ciprofloxacin=R,doripenem=S,gentamicin=R,imipenem=S,levofloxacin=R,nitrofurantoin=R,tetracycline=R,tobramycin=R,trimethoprim-sulfamethoxazole=R	0	SAMN04555218	AAYMYE000000000.2	GCA_016522325.2
Acinetobacter baumannii	MRSN7099	"MRSN 7099","MRSN7099","SRS1339108"	PDT000114615.2	USA:Washington, DC	STERILE BODY FLUID	clinical	amikacin=S,ampicillin-sulbactam=S,ampicillin=R,aztreonam=R,cefazolin=R,cefotaxime=R,cefoxitin=R,ceftazidime=I,ceftriaxone=R,ciprofloxacin=S,gentamicin=R,imipenem=I,levofloxacin=S,nitrofurantoin=R,tetracycline=R,tobramycin=I,trimethoprim-sulfamethoxazole=R	1	SAMN04555219	AAYMXR000000000.2	GCA_016521935.2
Acinetobacter baumannii	MRSN7119	"MRSN 7119","MRSN7119","SRS1339107"	PDT000114616.2	USA:Washington, DC	wound	clinical	amikacin=R,ampicillin-sulbactam=S,ampicillin=R,aztreonam=R,cefazolin=R,cefotaxime=R,cefoxitin=R,ceftazidime=R,ceftriaxone=R,ciprofloxacin=R,doripenem=S,gentamicin=R,imipenem=S,levofloxacin=I,nitrofurantoin=R,tetracycline=R,tobramycin=R,trimethoprim-sulfamethoxazole=R		SAMN04555220	AAYMXP000000000.2	GCA_016521995.2
Acinetobacter baumannii	MRSN7132	"MRSN 7132","MRSN7132","SRS1339106"	PDT000114617.2	USA:Washington, DC	wound	clinical	amikacin=R,ampicillin-sulbactam=S,ampicillin=R,aztreonam=R,cefazolin=R,cefotaxime=R,cefoxitin=R,ceftazidime=R,ceftriaxone=R,ciprofloxacin=R,gentamicin=R,imipenem=S,levofloxacin=R,nitrofurantoin=R,tetracycline=R,tobramycin=R,trimethoprim-sulfamethoxazole=R	2	SAMN04555221	AAYMXU000000000.2	GCA_016521965.2
Acinetobacter baumannii	MRSN7146	"MRSN 7146","MRSN7146","SRS1339119"	PDT000114618.2	USA:Washington, DC	wound	clinical	amikacin=R,ampicillin-sulbactam=R,ampicillin=R,aztreonam=R,cefazolin=R,cefotaxime=R,cefoxitin=R,ceftazidime=R,ceftriaxone=R,ciprofloxacin=R,doripenem=S,gentamicin=R,imipenem=S,levofloxacin=R,nitrofurantoin=R,tetracycline=R,tobramycin=R,trimethoprim-sulfamethoxazole=R	7	SAMN04555222	AAYMXW000000000.2	GCA_016521945.2
Acinetobacter baumannii	MRSN7164	"MRSN 7164","MRSN7164","SRS1339118"	PDT000114619.2	USA:Washington, DC	STERILE BODY SITE	clinical	amikacin=R,ampicillin-sulbactam=S,ampicillin=R,aztreonam=R,cefazolin=R,cefotaxime=R,cefoxitin=R,ceftazidime=R,ceftriaxone=R,ciprofloxacin=R,gentamicin=R,imipenem=S,levofloxacin=R,nitrofurantoin=R,tetracycline=R,tobramycin=R,trimethoprim-sulfamethoxazole=R	0	SAMN04555223	AAYMXO000000000.2	GCA_016521895.2
Acinetobacter baumannii	MRSN7181	"MRSN 7181","MRSN7181","SRS1339109"	PDT000114620.2	USA:Washington, DC	wound	clinical	amikacin=S,ampicillin-sulbactam=R,ampicillin=R,aztreonam=R,cefazolin=R,cefotaxime=R,cefoxitin=R,ceftazidime=R,ceftriaxone=R,ciprofloxacin=R,doripenem=S,gentamicin=R,imipenem=S,levofloxacin=R,nitrofurantoin=R,tetracycline=R,tobramycin=S,trimethoprim-sulfamethoxazole=R	4	SAMN04555224	AAYMXM000000000.2	GCA_016522005.2
Acinetobacter baumannii	MRSN7209	"MRSN 7209","MRSN7209","SRS1339117"	PDT000114621.2	USA:Washington, DC	STERILE BODY FLUID	clinical	amikacin=R,ampicillin-sulbactam=R,ampicillin=R,aztreonam=R,cefazolin=R,cefotaxime=R,cefoxitin=R,ceftazidime=R,ceftriaxone=R,ciprofloxacin=R,gentamicin=R,imipenem=S,levofloxacin=R,nitrofurantoin=R,tetracycline=R,tobramycin=R,trimethoprim-sulfamethoxazole=R	7	SAMN04555225	AAYMXT000000000.2	GCA_016521875.2
Acinetobacter baumannii	MRSN7241	"MRSN 7241","MRSN7241","SRS1339116"	PDT000114622.2	USA:Washington, DC	wound	clinical	amikacin=S,ampicillin-sulbactam=R,ampicillin=R,aztreonam=R,cefazolin=R,cefotaxime=R,cefoxitin=R,ceftazidime=R,ceftriaxone=R,ciprofloxacin=R,doripenem=S,gentamicin=R,imipenem=S,levofloxacin=R,nitrofurantoin=R,tetracycline=R,tobramycin=S,trimethoprim-sulfamethoxazole=R	3	SAMN04555226	AAYMXQ000000000.2	GCA_016521855.2
Acinetobacter baumannii	MRSN7270	"MRSN 7270","MRSN7270","SRS1339114"	PDT000114624.2	USA:Washington, DC	STERILE BODY SITE	clinical	amikacin=R,ampicillin-sulbactam=S,ampicillin=R,aztreonam=R,cefazolin=R,cefotaxime=R,cefoxitin=R,ceftazidime=R,ceftriaxone=R,ciprofloxacin=R,gentamicin=R,imipenem=S,levofloxacin=R,nitrofurantoin=R,tetracycline=R,tobramycin=R,trimethoprim-sulfamethoxazole=R	3	SAMN04555228	AAYMXL000000000.2	GCA_016521835.2
Acinetobacter baumannii	MRSN7290	"MRSN 7290","MRSN7290","SRS1339113"	PDT000114625.2	USA:Washington, DC	STERILE BODY SITE	clinical	amikacin=S,ampicillin-sulbactam=S,ampicillin=R,aztreonam=R,cefazolin=R,cefotaxime=R,cefoxitin=R,ceftazidime=R,ceftriaxone=R,ciprofloxacin=R,gentamicin=R,imipenem=S,levofloxacin=R,nitrofurantoin=R,tetracycline=I,tobramycin=R,trimethoprim-sulfamethoxazole=R	24	SAMN04555229	AAYMXV000000000.2	GCA_016521905.2
Acinetobacter baumannii	MRSN7303	"MRSN 7303","MRSN7303","SRS1339112"	PDT000114626.2	USA:Washington, DC	urine	clinical	amikacin=S,ampicillin-sulbactam=S,ampicillin=R,aztreonam=R,cefazolin=R,cefotaxime=R,cefoxitin=R,ceftazidime=I,ceftriaxone=R,ciprofloxacin=R,doripenem=S,gentamicin=R,imipenem=S,levofloxacin=I,nitrofurantoin=R,tetracycline=S,tobramycin=R,trimethoprim-sulfamethoxazole=R	0	SAMN04555230	AAYMXS000000000.2	GCA_016521795.2
Acinetobacter baumannii	MRSN7325	"MRSN 7325","MRSN7325","SRS1339111"	PDT000114627.2	USA:Washington, DC	wound	clinical	amikacin=S,ampicillin-sulbactam=S,ampicillin=R,aztreonam=R,cefazolin=R,cefotaxime=I,cefoxitin=R,ceftazidime=S,ceftriaxone=I,ciprofloxacin=S,doripenem=S,gentamicin=S,imipenem=S,levofloxacin=S,nitrofurantoin=R,tetracycline=S,tobramycin=S,trimethoprim-sulfamethoxazole=S		SAMN04555231	AAYMXN000000000.2	GCA_016521815.2
Acinetobacter baumannii	MRSN7343	"MRSN 7343","MRSN7343","SRS1339110"	PDT000114628.2	USA:Washington, DC	STERILE BODY SITE	clinical	amikacin=R,ampicillin-sulbactam=S,ampicillin=R,aztreonam=R,cefazolin=R,cefotaxime=R,cefoxitin=R,ceftazidime=R,ceftriaxone=R,ciprofloxacin=R,gentamicin=R,imipenem=S,levofloxacin=R,nitrofurantoin=R,tetracycline=R,tobramycin=R,trimethoprim-sulfamethoxazole=R	12	SAMN04555232	AAYMXJ000000000.2	GCA_016521725.2
Acinetobacter baumannii	MRSN7364	"MRSN 7364","MRSN7364","SRS1339127"	PDT000114629.2	USA:Washington, DC	STERILE BODY FLUID	clinical	amikacin=R,ampicillin-sulbactam=S,ampicillin=R,aztreonam=R,cefazolin=R,cefotaxime=R,cefoxitin=R,ceftazidime=R,ceftriaxone=R,ciprofloxacin=R,gentamicin=R,imipenem=S,levofloxacin=R,nitrofurantoin=R,tetracycline=R,tobramycin=R,trimethoprim-sulfamethoxazole=S	9	SAMN04555233	AAYMXK000000000.2	GCA_016521655.2
Acinetobacter baumannii	MRSN896	"MRSN 896","MRSN896","SRS1339126"	PDT000114630.2	USA:Washington, DC	wound	clinical	amikacin=R,ampicillin-sulbactam=S,ampicillin=R,aztreonam=R,cefazolin=R,cefoxitin=R,ceftazidime=R,ceftriaxone=R,ciprofloxacin=R,gentamicin=R,imipenem=R,levofloxacin=R,meropenem=R,nitrofurantoin=R,tetracycline=R,tobramycin=R,trimethoprim-sulfamethoxazole=R	0	SAMN04555234	AAYMXG000000000.2	GCA_016521705.2
Acinetobacter baumannii	MRSN11769	"MRSN 11769","MRSN11769","SRS1339131"	PDT000114633.2	USA:Washington, DC	wound	clinical	amikacin=R,ampicillin-sulbactam=S,ampicillin=R,aztreonam=R,cefazolin=R,cefotaxime=R,cefotetan=R,ceftazidime=R,ceftriaxone=R,ciprofloxacin=R,gentamicin=R,imipenem=S,levofloxacin=R,meropenem=S,nitrofurantoin=R,tetracycline=R,tigecycline=S,tobramycin=R,trimethoprim-sulfamethoxazole=R	0	SAMN04555196	AAYMXB000000000.2	GCA_016521545.2
Acinetobacter baumannii	MRSN7091	"MRSN 7091","MRSN7091","SRS1339130"	PDT000114634.2	USA:Washington, DC	STERILE BODY SITE	clinical	amikacin=S,ampicillin-sulbactam=S,ampicillin=R,aztreonam=R,cefazolin=R,cefotaxime=I,cefoxitin=R,ceftazidime=S,ceftriaxone=I,ciprofloxacin=S,doripenem=S,gentamicin=R,imipenem=S,levofloxacin=S,nitrofurantoin=R,tetracycline=S,tobramycin=R,trimethoprim-sulfamethoxazole=R		SAMN04555197	AAYMXH000000000.2	GCA_016521715.2
Acinetobacter baumannii	MRSN7117	"MRSN 7117","MRSN7117","SRS1339129"	PDT000114635.2	USA:Washington, DC	ANAEROBIC CULTURE	clinical	amikacin=S,ampicillin-sulbactam=S,ampicillin=R,aztreonam=R,cefazolin=R,cefotaxime=R,cefoxitin=R,ceftazidime=R,ceftriaxone=R,ciprofloxacin=R,gentamicin=R,imipenem=S,levofloxacin=R,nitrofurantoin=R,tetracycline=R,tobramycin=R,trimethoprim-sulfamethoxazole=R	21	SAMN04555198	AAYMWZ000000000.2	GCA_016521645.2
Acinetobacter baumannii	MRSN11700	"MRSN 11700","MRSN11700","SRS1340454"	PDT000114664.2	USA:Washington, DC	wound	clinical	amikacin=S,ampicillin-sulbactam=R,ampicillin=R,aztreonam=R,cefazolin=R,cefotaxime=R,cefotetan=R,ceftazidime=R,ceftriaxone=R,ciprofloxacin=R,doripenem=S,gentamicin=R,imipenem=S,levofloxacin=R,meropenem=S,nitrofurantoin=R,tetracycline=R,tigecycline=I,tobramycin=S,trimethoprim-sulfamethoxazole=R	0	SAMN04555289	AAYMXI000000000.2	GCA_016521535.2
Acinetobacter baumannii	MRSN11726	"MRSN 11726","MRSN11726","SRS1340453"	PDT000114665.2	USA:Washington, DC	TISSUE	clinical	amikacin=S,ampicillin-sulbactam=R,ampicillin=R,aztreonam=R,cefazolin=R,cefotaxime=R,cefotetan=R,ceftazidime=R,ceftriaxone=R,ciprofloxacin=R,doripenem=S,gentamicin=R,imipenem=S,levofloxacin=R,meropenem=S,nitrofurantoin=R,tetracycline=R,tigecycline=S,tobramycin=S,trimethoprim-sulfamethoxazole=R	2	SAMN04555290	AAYMXF000000000.2	GCA_016611975.2
Acinetobacter baumannii	MRSN11756	"MRSN 11756","MRSN11756","SRS1340452"	PDT000114666.2	USA:Washington, DC	wound	clinical	amikacin=S,ampicillin-sulbactam=S,ampicillin=R,aztreonam=R,cefazolin=R,cefotaxime=R,cefotetan=R,ceftazidime=I,ceftriaxone=R,ciprofloxacin=I,doripenem=S,gentamicin=R,imipenem=S,levofloxacin=S,meropenem=S,nitrofurantoin=R,tetracycline=S,tigecycline=S,tobramycin=R,trimethoprim-sulfamethoxazole=R		SAMN04555291	AAYMXA000000000.2	GCA_016521555.2
Acinetobacter baumannii	MRSN11770	"MRSN 11770","MRSN11770","SRS1340451"	PDT000114667.2	USA:Washington, DC	STERILE BODY FLUID	clinical	amikacin=R,ampicillin-sulbactam=R,ampicillin=R,aztreonam=R,cefazolin=R,cefotaxime=R,cefotetan=R,ceftazidime=R,ceftriaxone=R,ciprofloxacin=R,doripenem=S,gentamicin=R,imipenem=S,levofloxacin=R,meropenem=S,nitrofurantoin=R,tetracycline=R,tigecycline=S,tobramycin=S,trimethoprim-sulfamethoxazole=R	2	SAMN04555292	AAYMXC000000000.2	GCA_016521495.2
Acinetobacter baumannii	MRSN7068	"MRSN 7068","MRSN7068","SRS1340450"	PDT000114668.2	USA:Washington, DC	respiratory	clinical	amikacin=S,ampicillin-sulbactam=R,ampicillin=R,aztreonam=R,cefazolin=R,cefotaxime=R,cefoxitin=R,ceftazidime=R,ceftriaxone=R,ciprofloxacin=R,doripenem=S,gentamicin=R,imipenem=S,levofloxacin=R,nitrofurantoin=R,tetracycline=R,tobramycin=S,trimethoprim-sulfamethoxazole=R	2	SAMN04555293	AAYMXD000000000.2	GCA_016521435.2
Acinetobacter baumannii	MRSN7097	"MRSN 7097","MRSN7097","SRS1340448"	PDT000114669.2	USA:Washington, DC	STERILE BODY SITE	clinical	amikacin=I,ampicillin-sulbactam=R,ampicillin=R,aztreonam=R,cefazolin=R,cefotaxime=R,cefoxitin=R,ceftazidime=R,ceftriaxone=R,ciprofloxacin=R,gentamicin=R,imipenem=S,levofloxacin=R,nitrofurantoin=R,tetracycline=R,tobramycin=R,trimethoprim-sulfamethoxazole=R		SAMN04555294	AAYMXE000000000.2	GCA_016521395.2
Acinetobacter baumannii	MRSN7118	"MRSN 7118","MRSN7118","SRS1340449"	PDT000114670.2	USA:Washington, DC	STERILE BODY SITE	clinical	amikacin=R,ampicillin-sulbactam=R,ampicillin=R,aztreonam=R,cefazolin=R,cefotaxime=R,cefoxitin=R,ceftazidime=R,ceftriaxone=R,ciprofloxacin=R,doripenem=S,gentamicin=R,imipenem=S,levofloxacin=R,nitrofurantoin=R,tetracycline=R,tobramycin=R,trimethoprim-sulfamethoxazole=R	7	SAMN04555295	AAYMWX000000000.2	GCA_016521415.2
Acinetobacter baumannii	MRSN7145	"MRSN 7145","MRSN7145","SRS1340446"	PDT000114672.2	USA:Washington, DC	STERILE BODY SITE	clinical	amikacin=R,ampicillin-sulbactam=S,ampicillin=R,aztreonam=R,cefazolin=R,cefotaxime=R,cefoxitin=R,ceftazidime=R,ceftriaxone=R,ciprofloxacin=R,gentamicin=R,imipenem=S,levofloxacin=R,nitrofurantoin=R,tetracycline=R,tobramycin=R,trimethoprim-sulfamethoxazole=R	0	SAMN04555297	AAYMWQ000000000.2	GCA_016521475.2
Acinetobacter baumannii	MRSN7163	"MRSN 7163","MRSN7163","SRS1340445"	PDT000114673.2	USA:Washington, DC	wound	clinical	amikacin=R,ampicillin-sulbactam=S,ampicillin=R,aztreonam=R,cefazolin=R,cefotaxime=R,cefoxitin=R,ceftazidime=R,ceftriaxone=R,ciprofloxacin=R,gentamicin=R,imipenem=S,levofloxacin=R,nitrofurantoin=R,tetracycline=R,tobramycin=R,trimethoprim-sulfamethoxazole=R	0	SAMN04555298	AAYMWY000000000.2	GCA_016521445.2
Acinetobacter baumannii	MRSN7208	"MRSN 7208","MRSN7208","SRS1340444"	PDT000114674.2	USA:Washington, DC	STERILE BODY SITE	clinical	amikacin=S,ampicillin-sulbactam=S,ampicillin=R,aztreonam=R,cefazolin=R,cefotaxime=R,cefoxitin=R,ceftazidime=R,ceftriaxone=R,ciprofloxacin=R,gentamicin=R,imipenem=S,levofloxacin=R,nitrofurantoin=R,tetracycline=R,tobramycin=R,trimethoprim-sulfamethoxazole=R	2	SAMN04555299	AAYMWU000000000.2	GCA_016521295.2
Acinetobacter baumannii	MRSN7224	"MRSN 7224","MRSN7224","SRS1340435"	PDT000114675.2	USA:Washington, DC	wound	clinical	amikacin=S,ampicillin-sulbactam=S,ampicillin=R,aztreonam=R,cefazolin=R,cefotaxime=R,cefoxitin=R,ceftazidime=R,ceftriaxone=R,ciprofloxacin=R,gentamicin=R,imipenem=S,levofloxacin=I,nitrofurantoin=R,tetracycline=R,tobramycin=R,trimethoprim-sulfamethoxazole=R	23	SAMN04555300	AAYMWN000000000.2	GCA_016521325.2
Acinetobacter baumannii	MRSN7240	"MRSN 7240","MRSN7240","SRS1340434"	PDT000114676.2	USA:Washington, DC	blood	clinical	amikacin=R,ampicillin-sulbactam=R,ampicillin=R,aztreonam=R,cefazolin=R,cefotaxime=R,cefoxitin=R,ceftazidime=R,ceftriaxone=R,ciprofloxacin=R,doripenem=S,gentamicin=R,imipenem=S,levofloxacin=R,nitrofurantoin=R,tetracycline=R,tobramycin=R,trimethoprim-sulfamethoxazole=R	7	SAMN04555301	AAYMWV000000000.2	GCA_016521315.2
Acinetobacter baumannii	MRSN7253	"MRSN 7253","MRSN7253","SRS1340433"	PDT000114677.2	USA:Washington, DC	respiratory	clinical	amikacin=R,ampicillin-sulbactam=S,ampicillin=R,aztreonam=R,cefazolin=R,cefotaxime=R,cefoxitin=R,ceftazidime=R,ceftriaxone=R,ciprofloxacin=R,gentamicin=R,imipenem=S,levofloxacin=R,nitrofurantoin=R,tetracycline=R,tobramycin=R,trimethoprim-sulfamethoxazole=R	0	SAMN04555302	AAYMWS000000000.2	GCA_016521335.2
Acinetobacter baumannii	MRSN7269	"MRSN 7269","MRSN7269","SRS1340443"	PDT000114678.2	USA:Washington, DC	respiratory	clinical	amikacin=R,ampicillin-sulbactam=S,ampicillin=R,aztreonam=R,cefazolin=R,cefotaxime=I,cefoxitin=R,ceftazidime=S,ceftriaxone=I,ciprofloxacin=R,gentamicin=R,imipenem=S,levofloxacin=R,nitrofurantoin=R,tetracycline=R,tobramycin=R,trimethoprim-sulfamethoxazole=R		SAMN04555303	AAYMWT000000000.2	GCA_016521345.2
Acinetobacter baumannii	MRSN7289	"MRSN 7289","MRSN7289","SRS1340442"	PDT000114679.2	USA:Washington, DC	urine	clinical	amikacin=R,ampicillin-sulbactam=R,ampicillin=R,aztreonam=R,cefazolin=R,cefotaxime=R,cefoxitin=R,ceftazidime=R,ceftriaxone=R,ciprofloxacin=R,gentamicin=R,imipenem=S,levofloxacin=R,nitrofurantoin=R,tetracycline=R,tobramycin=R,trimethoprim-sulfamethoxazole=R	7	SAMN04555304	AAYMWP000000000.2	GCA_016521225.2
Acinetobacter baumannii	MRSN7301	"MRSN 7301","MRSN7301","SRS1340441"	PDT000114680.2	USA:Washington, DC	wound	clinical	amikacin=S,ampicillin-sulbactam=S,ampicillin=R,aztreonam=R,cefazolin=R,cefotaxime=S,cefoxitin=R,ceftazidime=S,ceftriaxone=S,ciprofloxacin=S,doripenem=S,gentamicin=S,imipenem=S,levofloxacin=S,nitrofurantoin=R,tetracycline=S,tobramycin=S,trimethoprim-sulfamethoxazole=S		SAMN04555305	AAYMWO000000000.2	GCA_016521205.2
Acinetobacter baumannii	MRSN7323	"MRSN 7323","MRSN7323","SRS1340440"	PDT000114681.2	USA:Washington, DC	wound	clinical	amikacin=R,ampicillin-sulbactam=S,ampicillin=R,aztreonam=R,cefazolin=R,cefotaxime=R,cefoxitin=R,ceftazidime=R,ceftriaxone=R,ciprofloxacin=R,gentamicin=R,imipenem=S,levofloxacin=R,nitrofurantoin=R,tetracycline=R,tobramycin=R,trimethoprim-sulfamethoxazole=R	6	SAMN04555306	AAYMWR000000000.2	GCA_016521185.2
Acinetobacter baumannii	MRSN7342	"MRSN 7342","MRSN7342","SRS1340439"	PDT000114682.2	USA:Washington, DC	STERILE BODY SITE	clinical	amikacin=R,ampicillin-sulbactam=R,ampicillin=R,aztreonam=R,cefazolin=R,cefotaxime=R,cefoxitin=R,ceftazidime=R,ceftriaxone=R,ciprofloxacin=R,doripenem=S,gentamicin=R,imipenem=S,levofloxacin=R,nitrofurantoin=R,tetracycline=R,tobramycin=S,trimethoprim-sulfamethoxazole=R	0	SAMN04555307	AAYMWW000000000.2	GCA_016521245.2
Acinetobacter baumannii	MRSN7362	"MRSN 7362","MRSN7362","SRS1340438"	PDT000114683.2	USA:Washington, DC	respiratory	clinical	amikacin=R,ampicillin-sulbactam=S,ampicillin=R,aztreonam=R,cefazolin=R,cefotaxime=R,cefoxitin=R,ceftazidime=R,ceftriaxone=R,ciprofloxacin=R,gentamicin=R,imipenem=S,levofloxacin=R,nitrofurantoin=R,tetracycline=R,tobramycin=R,trimethoprim-sulfamethoxazole=S	9	SAMN04555308	AAYMWM000000000.2	GCA_016521105.2
Acinetobacter baumannii	MRSN7393	"MRSN 7393","MRSN7393","SRS1340437"	PDT000114684.2	USA:Washington, DC	wound	clinical	amikacin=R,ampicillin-sulbactam=S,ampicillin=R,aztreonam=R,cefazolin=R,cefotaxime=R,cefoxitin=R,ceftazidime=R,ceftriaxone=R,ciprofloxacin=R,gentamicin=R,imipenem=S,levofloxacin=R,nitrofurantoin=R,tetracycline=R,tobramycin=R,trimethoprim-sulfamethoxazole=S	10	SAMN04555309	AAYMWF000000000.2	GCA_016521155.2
Acinetobacter baumannii	MRSN891	"MRSN 891","MRSN891","SRS1340436"	PDT000114685.2	USA:Washington, DC	wound	clinical	amikacin=R,ampicillin-sulbactam=S,ampicillin=R,aztreonam=R,cefazolin=R,cefoxitin=R,ceftazidime=R,ceftriaxone=R,ciprofloxacin=R,gentamicin=R,imipenem=I,levofloxacin=R,meropenem=R,nitrofurantoin=R,tetracycline=R,tobramycin=R,trimethoprim-sulfamethoxazole=R	5	SAMN04555310	AAYMWC000000000.2	GCA_016521145.2
Acinetobacter baumannii	MRSN11716	"MRSN 11716","MRSN11716","SRS1340557"	PDT000114700.2	USA:Washington, DC	wound	clinical	amikacin=S,ampicillin-sulbactam=S,ampicillin=R,aztreonam=R,cefazolin=R,cefotaxime=R,cefotetan=R,ceftazidime=R,ceftriaxone=R,ciprofloxacin=S,gentamicin=R,imipenem=S,levofloxacin=S,meropenem=S,nitrofurantoin=R,tetracycline=R,tigecycline=S,tobramycin=R,trimethoprim-sulfamethoxazole=R		SAMN04555479	AAYMWH000000000.2	GCA_016521055.2
Acinetobacter baumannii	MRSN11737	"MRSN 11737","MRSN11737","SRS1340559"	PDT000114701.2	USA:Washington, DC	wound	clinical	amikacin=S,ampicillin-sulbactam=S,ampicillin=R,aztreonam=R,cefazolin=R,cefotaxime=I,cefotetan=R,ceftazidime=S,ceftriaxone=S,ciprofloxacin=S,doripenem=S,gentamicin=S,imipenem=S,levofloxacin=S,meropenem=S,nitrofurantoin=R,tetracycline=S,tigecycline=S,tobramycin=S,trimethoprim-sulfamethoxazole=S		SAMN04555480	AAYMWK000000000.2	GCA_016520955.2
Acinetobacter baumannii	MRSN11763	"MRSN 11763","MRSN11763","SRS1340558"	PDT000114702.2	USA:Washington, DC	blood	clinical	amikacin=R,ampicillin-sulbactam=S,ampicillin=R,aztreonam=R,cefazolin=R,cefotaxime=R,cefotetan=R,ceftazidime=R,ceftriaxone=R,ciprofloxacin=R,gentamicin=R,imipenem=S,levofloxacin=R,meropenem=S,nitrofurantoin=R,tetracycline=R,tigecycline=I,tobramycin=I,trimethoprim-sulfamethoxazole=R		SAMN04555481	AAYMWJ000000000.2	GCA_016521035.2
Acinetobacter baumannii	MRSN1971	"MRSN 1971","MRSN1971","SRS1340582"	PDT000114703.2	USA:Washington, DC	wound	clinical	amikacin=R,ampicillin-sulbactam=S,ampicillin=R,aztreonam=R,cefazolin=R,cefoxitin=R,ceftazidime=R,ceftriaxone=R,ciprofloxacin=R,gentamicin=R,imipenem=S,levofloxacin=R,meropenem=S,nitrofurantoin=R,tetracycline=S,tobramycin=R,trimethoprim-sulfamethoxazole=S	0	SAMN04555482	AAYMWB000000000.2	GCA_016521015.2
Acinetobacter baumannii	MRSN7080	"MRSN 7080","MRSN7080","SRS1340581"	PDT000114704.2	USA:Washington, DC	STERILE BODY SITE	clinical	amikacin=S,ampicillin-sulbactam=S,ampicillin=R,aztreonam=R,cefazolin=R,cefotaxime=I,cefoxitin=R,ceftazidime=S,ceftriaxone=R,ciprofloxacin=S,doripenem=S,gentamicin=R,imipenem=S,levofloxacin=S,nitrofurantoin=R,tetracycline=R,tobramycin=R,trimethoprim-sulfamethoxazole=S		SAMN04555483	AAYMWL000000000.2	GCA_016520915.2
Acinetobacter baumannii	MRSN7125	"MRSN 7125","MRSN7125","SRS1340570"	PDT000114706.2	USA:Washington, DC	wound	clinical	amikacin=R,ampicillin-sulbactam=S,ampicillin=R,aztreonam=R,cefazolin=R,cefotaxime=R,cefoxitin=R,ceftazidime=R,ceftriaxone=R,ciprofloxacin=R,gentamicin=R,imipenem=S,levofloxacin=R,nitrofurantoin=R,tetracycline=R,tobramycin=R,trimethoprim-sulfamethoxazole=R	8	SAMN04555485	AAYMWI000000000.2	GCA_016520935.2
Acinetobacter baumannii	MRSN7139	"MRSN 7139","MRSN7139","SRS1340569"	PDT000114707.2	USA:Washington, DC	STERILE BODY SITE	clinical	amikacin=R,ampicillin-sulbactam=R,ampicillin=R,aztreonam=R,cefazolin=R,cefotaxime=R,cefoxitin=R,ceftazidime=R,ceftriaxone=R,ciprofloxacin=R,doripenem=S,gentamicin=R,imipenem=S,levofloxacin=I,nitrofurantoin=R,tetracycline=R,tobramycin=R,trimethoprim-sulfamethoxazole=R	7	SAMN04555486	AAYMWG000000000.2	GCA_016520995.2
Acinetobacter baumannii	MRSN7156	"MRSN 7156","MRSN7156","SRS1340568"	PDT000114708.2	USA:Washington, DC	wound	clinical	amikacin=R,ampicillin-sulbactam=R,ampicillin=R,aztreonam=R,cefazolin=R,cefotaxime=R,cefoxitin=R,ceftazidime=R,ceftriaxone=R,ciprofloxacin=R,doripenem=S,gentamicin=R,imipenem=S,levofloxacin=I,nitrofurantoin=R,tetracycline=R,tobramycin=R,trimethoprim-sulfamethoxazole=R	7	SAMN04555487	AAYMWD000000000.2	GCA_016520875.2
Acinetobacter baumannii	MRSN7168	"MRSN 7168","MRSN7168","SRS1340567"	PDT000114709.2	USA:Washington, DC	wound	clinical	amikacin=R,amoxicillin-clavulanic acid=R,ampicillin-sulbactam=R,ampicillin=R,aztreonam=R,cefazolin=R,cefotaxime=R,cefoxitin=R,ceftazidime=R,ceftriaxone=R,cefuroxime=R,ciprofloxacin=R,doripenem=S,ertapenem=I,gentamicin=R,imipenem=S,levofloxacin=R,nitrofurantoin=R,tetracycline=R,tobramycin=R,trimethoprim-sulfamethoxazole=R	0	SAMN04555488	AAYMWE000000000.2	GCA_016520895.2
Acinetobacter baumannii	MRSN7214	"MRSN 7214","MRSN7214","SRS1340565"	PDT000114711.2	USA:Washington, DC	wound	clinical	amikacin=R,ampicillin-sulbactam=S,ampicillin=R,aztreonam=R,cefazolin=R,cefotaxime=R,cefoxitin=R,ceftazidime=S,ceftriaxone=R,ciprofloxacin=R,doripenem=S,gentamicin=R,imipenem=S,levofloxacin=R,nitrofurantoin=R,tetracycline=R,tobramycin=R,trimethoprim-sulfamethoxazole=R		SAMN04555490	AAYMVY000000000.2	GCA_016520815.2
Acinetobacter baumannii	MRSN7229	"MRSN 7229","MRSN7229","SRS1340564"	PDT000114712.2	USA:Washington, DC	wound	clinical	amikacin=R,ampicillin-sulbactam=R,ampicillin=R,aztreonam=R,cefazolin=R,cefotaxime=R,cefoxitin=R,ceftazidime=R,ceftriaxone=R,ciprofloxacin=R,doripenem=S,gentamicin=R,imipenem=S,levofloxacin=I,nitrofurantoin=R,tetracycline=R,tobramycin=R,trimethoprim-sulfamethoxazole=R	7	SAMN04555491	AAYMVT000000000.2	GCA_016520835.2
Acinetobacter baumannii	MRSN7248	"MRSN 7248","MRSN7248","SRS1340563"	PDT000114713.2	USA:Washington, DC	wound	clinical	amikacin=R,ampicillin-sulbactam=S,ampicillin=R,aztreonam=R,cefazolin=R,cefotaxime=R,cefoxitin=R,ceftazidime=R,ceftriaxone=R,ciprofloxacin=R,gentamicin=R,imipenem=S,levofloxacin=R,nitrofurantoin=R,tetracycline=R,tobramycin=R,trimethoprim-sulfamethoxazole=R	0	SAMN04555492	AAYMVU000000000.2	GCA_016520755.2
Acinetobacter baumannii	MRSN7259	"MRSN 7259","MRSN7259","SRS1340579"	PDT000114714.2	USA:Washington, DC	wound	clinical	amikacin=R,ampicillin-sulbactam=S,ampicillin=R,aztreonam=R,cefazolin=R,cefotaxime=R,cefoxitin=R,ceftazidime=R,ceftriaxone=R,ciprofloxacin=R,gentamicin=R,imipenem=S,levofloxacin=R,nitrofurantoin=R,tetracycline=R,tobramycin=R,trimethoprim-sulfamethoxazole=R	3	SAMN04555493	AAYMVW000000000.2	GCA_016520795.2
Acinetobacter baumannii	MRSN7278	"MRSN 7278","MRSN7278","SRS1340578"	PDT000114715.2	USA:Washington, DC	urine	clinical	amikacin=R,ampicillin-sulbactam=R,ampicillin=R,aztreonam=R,cefazolin=R,cefotaxime=R,cefoxitin=R,ceftazidime=I,ceftriaxone=R,ciprofloxacin=R,gentamicin=R,imipenem=S,levofloxacin=R,nitrofurantoin=R,tetracycline=R,tobramycin=I,trimethoprim-sulfamethoxazole=R	4	SAMN04555494	AAYMVR000000000.2	GCA_016520775.2
Acinetobacter baumannii	MRSN7295	"MRSN 7295","MRSN7295","SRS1340577"	PDT000114716.2	USA:Washington, DC	wound	clinical	amikacin=S,ampicillin-sulbactam=S,ampicillin=R,aztreonam=R,cefazolin=R,cefotaxime=S,cefoxitin=R,ceftazidime=S,ceftriaxone=S,ciprofloxacin=S,doripenem=S,gentamicin=S,imipenem=S,levofloxacin=S,nitrofurantoin=R,tetracycline=S,tobramycin=S,trimethoprim-sulfamethoxazole=S		SAMN04555495	AAYMVV000000000.2	GCA_016520735.2
Acinetobacter baumannii	MRSN7331	"MRSN 7331","MRSN7331","SRS1340575"	PDT000114718.2	USA:Washington, DC	blood	clinical	amikacin=R,ampicillin-sulbactam=R,ampicillin=R,aztreonam=R,cefazolin=R,cefotaxime=R,cefoxitin=R,ceftazidime=R,ceftriaxone=R,ciprofloxacin=R,gentamicin=R,imipenem=S,levofloxacin=R,nitrofurantoin=R,tetracycline=R,tobramycin=I,trimethoprim-sulfamethoxazole=R	5	SAMN04555497	AAYMWA000000000.2	GCA_016520655.2
Acinetobacter baumannii	MRSN7352	"MRSN 7352","MRSN7352","SRS1340574"	PDT000114719.2	USA:Washington, DC	wound	clinical	amikacin=R,ampicillin-sulbactam=R,ampicillin=R,aztreonam=R,cefazolin=R,cefotaxime=R,cefoxitin=R,ceftazidime=R,ceftriaxone=R,ciprofloxacin=R,gentamicin=R,imipenem=S,levofloxacin=R,nitrofurantoin=R,tetracycline=R,tobramycin=S,trimethoprim-sulfamethoxazole=R	0	SAMN04555498	AAYMVQ000000000.2	GCA_016520595.2
Acinetobacter baumannii	MRSN7376	"MRSN 7376","MRSN7376","SRS1340573"	PDT000114720.2	USA:Washington, DC	blood	clinical	amikacin=R,ampicillin-sulbactam=S,ampicillin=R,aztreonam=R,cefazolin=R,cefotaxime=R,cefoxitin=R,ceftazidime=R,ceftriaxone=R,ciprofloxacin=R,gentamicin=R,imipenem=S,levofloxacin=R,nitrofurantoin=R,tetracycline=R,tobramycin=R,trimethoprim-sulfamethoxazole=R	10	SAMN04555499	AAYMVS000000000.2	GCA_016520605.2
Acinetobacter baumannii	MRSN7410	"MRSN 7410","MRSN7410","SRS1340572"	PDT000114721.2	USA:Washington, DC	blood	clinical	amikacin=R,ampicillin-sulbactam=R,ampicillin=R,aztreonam=R,cefazolin=R,cefotaxime=R,cefoxitin=R,ceftazidime=R,ceftriaxone=R,ciprofloxacin=R,gentamicin=R,imipenem=S,levofloxacin=R,nitrofurantoin=R,tetracycline=R,tobramycin=R,trimethoprim-sulfamethoxazole=R	2	SAMN04555500	AAYMVP000000000.2	GCA_016520665.2
Acinetobacter baumannii	MRSN11690	"MRSN 11690","MRSN11690","SRS1340571"	PDT000114722.2	USA:Washington, DC	blood	clinical	amikacin=S,ampicillin-sulbactam=R,ampicillin=R,aztreonam=R,cefazolin=R,cefotaxime=R,cefotetan=R,ceftazidime=R,ceftriaxone=R,ciprofloxacin=R,gentamicin=R,imipenem=S,levofloxacin=R,meropenem=S,nitrofurantoin=R,tetracycline=R,tigecycline=S,tobramycin=S,trimethoprim-sulfamethoxazole=R	5	SAMN04555501	AAYMVN000000000.2	GCA_016520485.2
Acinetobacter baumannii	MRSN11721	"MRSN 11721","MRSN11721","SRS1340597"	PDT000114723.2	USA:Washington, DC	TISSUE	clinical	amikacin=S,ampicillin-sulbactam=S,ampicillin=R,aztreonam=R,cefazolin=R,cefotaxime=R,cefotetan=R,ceftazidime=R,ceftriaxone=R,ciprofloxacin=R,doripenem=S,gentamicin=I,imipenem=S,levofloxacin=R,meropenem=S,nitrofurantoin=R,tetracycline=R,tigecycline=S,tobramycin=S,trimethoprim-sulfamethoxazole=R	1	SAMN04555502	AAYMVL000000000.2	GCA_016520505.2
Acinetobacter baumannii	MRSN11744	"MRSN 11744","MRSN11744","SRS1340596"	PDT000114724.2	USA:Washington, DC	blood	clinical	amikacin=S,ampicillin-sulbactam=S,ampicillin=R,aztreonam=R,cefazolin=R,cefotaxime=S,cefotetan=R,ceftazidime=S,ceftriaxone=S,ciprofloxacin=R,doripenem=S,gentamicin=R,imipenem=S,levofloxacin=I,meropenem=S,nitrofurantoin=R,tetracycline=S,tigecycline=S,tobramycin=R,trimethoprim-sulfamethoxazole=S		SAMN04555503	AAYMVO000000000.2	GCA_016520495.2
Acinetobacter baumannii	MRSN11766	"MRSN 11766","MRSN11766","SRS1340595"	PDT000114725.2	USA:Washington, DC	wound	clinical	amikacin=R,ampicillin-sulbactam=S,ampicillin=R,aztreonam=R,cefazolin=R,cefotaxime=R,cefotetan=R,ceftazidime=R,ceftriaxone=R,ciprofloxacin=R,doripenem=S,gentamicin=R,imipenem=S,levofloxacin=R,meropenem=S,nitrofurantoin=R,tetracycline=R,tigecycline=S,tobramycin=S,trimethoprim-sulfamethoxazole=R		SAMN04555504	AAYMVM000000000.2	GCA_016520545.2
Acinetobacter baumannii	MRSN7087	"MRSN 7087","MRSN7087","SRS1340594"	PDT000114726.2	USA:Washington, DC	blood	clinical	amikacin=R,ampicillin-sulbactam=R,ampicillin=R,aztreonam=R,cefazolin=R,cefotaxime=R,cefoxitin=R,ceftazidime=R,ceftriaxone=R,ciprofloxacin=R,doripenem=S,gentamicin=R,imipenem=S,levofloxacin=R,nitrofurantoin=R,tetracycline=R,tobramycin=S,trimethoprim-sulfamethoxazole=R	4	SAMN04555505	AAYMVD000000000.2	GCA_016520565.2
Acinetobacter baumannii	MRSN7127	"MRSN 7127","MRSN7127","SRS1340592"	PDT000114728.2	USA:Washington, DC	wound	clinical	amikacin=S,ampicillin-sulbactam=S,ampicillin=R,aztreonam=R,cefazolin=R,cefotaxime=S,cefoxitin=R,ceftazidime=S,ceftriaxone=S,ciprofloxacin=S,doripenem=S,gentamicin=S,imipenem=S,levofloxacin=S,nitrofurantoin=R,tetracycline=S,tobramycin=S,trimethoprim-sulfamethoxazole=S		SAMN04555507	AAYMVG000000000.2	GCA_016520465.2
Acinetobacter baumannii	MRSN7142	"MRSN 7142","MRSN7142","SRS1340591"	PDT000114729.2	USA:Washington, DC	wound	clinical	amikacin=R,ampicillin-sulbactam=R,ampicillin=R,aztreonam=R,cefazolin=R,cefotaxime=R,cefoxitin=R,ceftazidime=R,ceftriaxone=R,ciprofloxacin=R,doripenem=S,gentamicin=R,imipenem=S,levofloxacin=R,nitrofurantoin=R,tetracycline=R,tobramycin=R,trimethoprim-sulfamethoxazole=R	0	SAMN04555508	AAYMVE000000000.2	GCA_016520445.2
Acinetobacter baumannii	MRSN7158	"MRSN 7158","MRSN7158","SRS1340585"	PDT000114730.2	USA:Washington, DC	wound	clinical	amikacin=S,ampicillin-sulbactam=R,ampicillin=R,aztreonam=R,cefazolin=R,cefotaxime=R,cefoxitin=R,ceftazidime=R,ceftriaxone=R,ciprofloxacin=R,doripenem=S,gentamicin=R,imipenem=S,levofloxacin=R,nitrofurantoin=R,tetracycline=R,tobramycin=S,trimethoprim-sulfamethoxazole=R	4	SAMN04555509	AAYMVJ000000000.2	GCA_016520305.2
Acinetobacter baumannii	MRSN7171	"MRSN 7171","MRSN7171","SRS1340584"	PDT000114731.2	USA:Washington, DC	wound	clinical	amikacin=R,ampicillin-sulbactam=R,ampicillin=R,aztreonam=R,cefazolin=R,cefotaxime=R,cefoxitin=R,ceftazidime=R,ceftriaxone=R,ciprofloxacin=R,doripenem=S,gentamicin=R,imipenem=S,levofloxacin=R,nitrofurantoin=R,tetracycline=R,tobramycin=R,trimethoprim-sulfamethoxazole=R	1	SAMN04555510	AAYMVI000000000.2	GCA_016520255.2
Acinetobacter baumannii	MRSN7202	"MRSN 7202","MRSN7202","SRS1340583"	PDT000114732.2	USA:Washington, DC	respiratory	clinical	amikacin=S,ampicillin-sulbactam=S,ampicillin=R,aztreonam=R,cefazolin=R,cefotaxime=R,cefoxitin=R,ceftazidime=R,ceftriaxone=R,ciprofloxacin=R,gentamicin=R,imipenem=S,levofloxacin=I,nitrofurantoin=R,tetracycline=R,tobramycin=R,trimethoprim-sulfamethoxazole=R	25	SAMN04555511	AAYMVF000000000.2	GCA_016520245.2
Acinetobacter baumannii	MRSN7250	"MRSN 7250","MRSN7250","SRS1340589"	PDT000114734.2	USA:Washington, DC	wound	clinical	amikacin=R,ampicillin-sulbactam=S,ampicillin=R,aztreonam=R,cefazolin=R,cefotaxime=R,cefoxitin=R,ceftazidime=R,ceftriaxone=R,ciprofloxacin=R,gentamicin=R,imipenem=S,levofloxacin=R,nitrofurantoin=R,tetracycline=R,tobramycin=R,trimethoprim-sulfamethoxazole=R	0	SAMN04555513	AAYMVH000000000.2	GCA_016520285.2
Acinetobacter baumannii	MRSN7262	"MRSN 7262","MRSN7262","SRS1340588"	PDT000114735.2	USA:Washington, DC	wound	clinical	amikacin=R,ampicillin-sulbactam=S,ampicillin=R,aztreonam=R,cefazolin=R,cefotaxime=R,cefoxitin=R,ceftazidime=R,ceftriaxone=R,ciprofloxacin=R,gentamicin=R,imipenem=S,levofloxacin=R,nitrofurantoin=R,tetracycline=R,tobramycin=R,trimethoprim-sulfamethoxazole=R	3	SAMN04555514	AAYMVK000000000.2	GCA_016520265.2
Acinetobacter baumannii	MRSN7282	"MRSN 7282","MRSN7282","SRS1340587"	PDT000114736.2	USA:Washington, DC	wound	clinical	amikacin=S,ampicillin-sulbactam=R,ampicillin=R,aztreonam=R,cefazolin=R,cefotaxime=R,cefoxitin=R,ceftazidime=R,ceftriaxone=R,ciprofloxacin=R,doripenem=S,gentamicin=R,imipenem=S,levofloxacin=R,nitrofurantoin=R,tetracycline=R,tobramycin=S,trimethoprim-sulfamethoxazole=R	6	SAMN04555515	AAYMUV000000000.2	GCA_016520195.2
Acinetobacter baumannii	MRSN7297	"MRSN 7297","MRSN7297","SRS1340586"	PDT000114737.2	USA:Washington, DC	wound	clinical	amikacin=S,ampicillin-sulbactam=S,ampicillin=R,aztreonam=R,cefazolin=R,cefotaxime=R,cefoxitin=R,ceftazidime=R,ceftriaxone=R,ciprofloxacin=R,gentamicin=R,imipenem=S,levofloxacin=R,nitrofurantoin=R,tetracycline=R,tobramycin=R,trimethoprim-sulfamethoxazole=R	8	SAMN04555516	AAYMVC000000000.2	GCA_016520225.2
Acinetobacter baumannii	MRSN7318	"MRSN 7318","MRSN7318","SRS1340602"	PDT000114738.2	USA:Washington, DC	urine	clinical	amikacin=R,ampicillin-sulbactam=R,ampicillin=R,aztreonam=R,cefazolin=R,cefotaxime=R,cefoxitin=R,ceftazidime=I,ceftriaxone=R,ciprofloxacin=R,gentamicin=R,imipenem=S,levofloxacin=R,nitrofurantoin=R,tetracycline=R,tobramycin=I,trimethoprim-sulfamethoxazole=R	5	SAMN04555517	AAYMUU000000000.2	GCA_016520135.2
Acinetobacter baumannii	MRSN7336	"MRSN 7336","MRSN7336","SRS1340601"	PDT000114739.2	USA:Washington, DC	blood	clinical	amikacin=R,amoxicillin-clavulanic acid=R,ampicillin-sulbactam=S,ampicillin=R,aztreonam=R,cefazolin=R,cefotaxime=R,cefoxitin=R,ceftazidime=R,ceftriaxone=R,ciprofloxacin=R,ertapenem=R,gentamicin=R,imipenem=S,levofloxacin=R,nitrofurantoin=R,tetracycline=R,tobramycin=R,trimethoprim-sulfamethoxazole=R	0	SAMN04555518	AAYMUR000000000.2	GCA_016520155.2
Acinetobacter baumannii	MRSN7356	"MRSN 7356","MRSN7356","SRS1340600"	PDT000114740.2	USA:Washington, DC	wound	clinical	amikacin=S,ampicillin-sulbactam=R,ampicillin=R,aztreonam=R,cefazolin=R,cefotaxime=R,cefoxitin=R,ceftazidime=R,ceftriaxone=R,ciprofloxacin=R,gentamicin=R,imipenem=S,levofloxacin=R,nitrofurantoin=R,tetracycline=R,tobramycin=R,trimethoprim-sulfamethoxazole=R	5	SAMN04555519	AAYMVB000000000.2	GCA_016520125.2
Acinetobacter baumannii	MRSN7382	"MRSN 7382","MRSN7382","SRS1340599"	PDT000114741.2	USA:Washington, DC	blood	clinical	amikacin=R,ampicillin-sulbactam=R,ampicillin=R,aztreonam=R,cefazolin=R,cefotaxime=R,cefoxitin=R,ceftazidime=R,ceftriaxone=R,ciprofloxacin=R,gentamicin=R,imipenem=S,levofloxacin=R,nitrofurantoin=R,tetracycline=R,tobramycin=R,trimethoprim-sulfamethoxazole=R	0	SAMN04555520	AAYMUY000000000.2	GCA_016520025.2
Acinetobacter baumannii	MRSN885	"MRSN 885","MRSN885","SRS1340598"	PDT000114742.2	USA:Washington, DC	urine	clinical	amikacin=S,ampicillin-sulbactam=S,ampicillin=R,aztreonam=R,cefazolin=R,cefotaxime=R,cefoxitin=R,ceftazidime=R,ceftriaxone=R,ciprofloxacin=R,gentamicin=R,imipenem=R,levofloxacin=R,meropenem=R,moxifloxacin=R,nitrofurantoin=R,tetracycline=R,tigecycline=I,tobramycin=S,trimethoprim-sulfamethoxazole=R	6	SAMN04555521	AAYMUS000000000.2	GCA_016520045.2
Acinetobacter baumannii	MRSN11720	"MRSN 11720","MRSN11720","SRS1350035"	PDT000115278.2	USA:Washington, DC	wound	clinical	amikacin=S,ampicillin-sulbactam=R,ampicillin=R,aztreonam=R,cefazolin=R,cefotaxime=R,cefotetan=R,ceftazidime=R,ceftriaxone=R,ciprofloxacin=R,doripenem=S,gentamicin=R,imipenem=S,levofloxacin=R,meropenem=S,nitrofurantoin=R,tetracycline=R,tigecycline=S,tobramycin=S,trimethoprim-sulfamethoxazole=R	0	SAMN04568502	AAYMUW000000000.2	GCA_016520035.2
Acinetobacter baumannii	MRSN11764	"MRSN 11764","MRSN11764","SRS1350049"	PDT000115280.2	USA:Washington, DC	urine	clinical	amikacin=S,ampicillin-sulbactam=S,ampicillin=R,aztreonam=R,cefazolin=R,cefotaxime=S,cefotetan=R,ceftazidime=I,ceftriaxone=S,ciprofloxacin=S,doripenem=S,gentamicin=S,imipenem=S,levofloxacin=S,meropenem=S,nitrofurantoin=R,tetracycline=S,tigecycline=S,tobramycin=S,trimethoprim-sulfamethoxazole=S		SAMN04568504	AAYMVA000000000.2	GCA_016520085.2
Acinetobacter baumannii	MRSN1973	"MRSN 1973","MRSN1973","SRS1350048"	PDT000115281.2	USA:Washington, DC	wound	clinical	amikacin=S,ampicillin-sulbactam=R,ampicillin=R,aztreonam=R,cefazolin=R,cefoxitin=R,ceftazidime=R,ceftriaxone=R,ciprofloxacin=S,gentamicin=R,imipenem=S,levofloxacin=S,meropenem=S,nitrofurantoin=R,tetracycline=S,tobramycin=S,trimethoprim-sulfamethoxazole=R	8	SAMN04568505	AAYMUX000000000.2	GCA_016520105.2
Acinetobacter baumannii	MRSN7084	"MRSN 7084","MRSN7084","SRS1350047"	PDT000115282.2	USA:Washington, DC	blood	clinical	amikacin=R,ampicillin-sulbactam=S,ampicillin=R,aztreonam=R,cefazolin=R,cefotaxime=R,cefotetan=R,cefoxitin=R,ceftazidime=R,ceftriaxone=R,ciprofloxacin=R,gentamicin=R,imipenem=S,levofloxacin=R,nitrofurantoin=R,tetracycline=R,tigecycline=S,tobramycin=R,trimethoprim-sulfamethoxazole=R	1	SAMN04568506	AAYMUT000000000.2	GCA_016519875.2
Acinetobacter baumannii	MRSN7114	"MRSN 7114","MRSN7114","SRS1350046"	PDT000115283.2	USA:Washington, DC	STERILE BODY SITE	clinical	amikacin=S,ampicillin-sulbactam=S,ampicillin=R,aztreonam=R,cefazolin=R,cefotaxime=R,cefoxitin=R,ceftazidime=R,ceftriaxone=R,ciprofloxacin=R,gentamicin=R,imipenem=S,levofloxacin=R,nitrofurantoin=R,tetracycline=R,tobramycin=R,trimethoprim-sulfamethoxazole=R	21	SAMN04568507	AAYMUZ000000000.2	GCA_016519975.2
Acinetobacter baumannii	MRSN7126	"MRSN 7126","MRSN7126","SRS1350045"	PDT000115284.2	USA:Washington, DC	STERILE BODY SITE	clinical	amikacin=S,ampicillin-sulbactam=S,ampicillin=R,aztreonam=R,cefazolin=R,cefotaxime=R,cefoxitin=R,ceftazidime=I,ceftriaxone=R,ciprofloxacin=S,gentamicin=R,imipenem=S,levofloxacin=S,nitrofurantoin=R,tetracycline=S,tobramycin=R,trimethoprim-sulfamethoxazole=R		SAMN04568508	AAYMUM000000000.2	GCA_016519945.2
Acinetobacter baumannii	MRSN7140	"MRSN 7140","MRSN7140","SRS1350044"	PDT000115285.2	USA:Washington, DC	wound	clinical	amikacin=R,ampicillin-sulbactam=S,ampicillin=R,aztreonam=R,cefazolin=R,cefotaxime=R,cefoxitin=R,ceftazidime=R,ceftriaxone=R,ciprofloxacin=R,gentamicin=R,imipenem=S,levofloxacin=R,nitrofurantoin=R,tetracycline=R,tobramycin=R,trimethoprim-sulfamethoxazole=R	5	SAMN04568509	AAYMUO000000000.2	GCA_016519925.2
Acinetobacter baumannii	MRSN7157	"MRSN 7157","MRSN7157","SRS1350043"	PDT000115286.2	USA:Washington, DC	wound	clinical	amikacin=R,ampicillin-sulbactam=S,ampicillin=R,aztreonam=R,cefazolin=R,cefotaxime=R,cefoxitin=R,ceftazidime=R,ceftriaxone=R,ciprofloxacin=R,gentamicin=R,imipenem=S,levofloxacin=R,nitrofurantoin=R,tetracycline=R,tobramycin=R,trimethoprim-sulfamethoxazole=R	1	SAMN04568510	AAYMUP000000000.2	GCA_016519865.2
Acinetobacter baumannii	MRSN7169	"MRSN 7169","MRSN7169","SRS1350042"	PDT000115287.2	USA:Washington, DC	respiratory	clinical	amikacin=R,ampicillin-sulbactam=S,ampicillin=R,aztreonam=R,cefazolin=R,cefotaxime=R,cefoxitin=R,ceftazidime=R,ceftriaxone=R,ciprofloxacin=R,gentamicin=R,imipenem=S,levofloxacin=R,nitrofurantoin=R,tetracycline=R,tobramycin=R,trimethoprim-sulfamethoxazole=R	1	SAMN04568511	AAYMUI000000000.2	GCA_016519765.2
Acinetobacter baumannii	MRSN7189	"MRSN 7189","MRSN7189","SRS1350041"	PDT000115288.2	USA:Washington, DC	wound	clinical	amikacin=R,ampicillin-sulbactam=S,ampicillin=R,aztreonam=R,cefazolin=R,cefotaxime=R,cefoxitin=R,ceftazidime=R,ceftriaxone=R,ciprofloxacin=R,gentamicin=R,imipenem=S,levofloxacin=R,nitrofurantoin=R,tetracycline=R,tobramycin=R,trimethoprim-sulfamethoxazole=R	1	SAMN04568512	AAYMUN000000000.2	GCA_016519845.2
Acinetobacter baumannii	MRSN7216	"MRSN 7216","MRSN7216","SRS1350040"	PDT000115289.2	USA:Washington, DC	STERILE BODY SITE	clinical	amikacin=S,ampicillin-sulbactam=S,ampicillin=R,aztreonam=R,cefazolin=R,cefotaxime=R,cefoxitin=R,ceftazidime=R,ceftriaxone=R,ciprofloxacin=S,doripenem=S,gentamicin=R,imipenem=S,levofloxacin=S,nitrofurantoin=R,tetracycline=R,tobramycin=R,trimethoprim-sulfamethoxazole=R		SAMN04568513	AAYMUJ000000000.2	GCA_016519795.2
Acinetobacter baumannii	MRSN7231	"MRSN 7231","MRSN7231","SRS1350039"	PDT000115290.2	USA:Washington, DC	wound	clinical	amikacin=S,ampicillin-sulbactam=S,ampicillin=R,aztreonam=R,cefazolin=R,cefotaxime=R,cefoxitin=R,ceftazidime=I,ceftriaxone=R,ciprofloxacin=R,doripenem=S,gentamicin=R,imipenem=S,levofloxacin=S,nitrofurantoin=R,tetracycline=S,tobramycin=R,trimethoprim-sulfamethoxazole=S		SAMN04568514	AAYMUF000000000.2	GCA_016519785.2
Acinetobacter baumannii	MRSN7249	"MRSN 7249","MRSN7249","SRS1350038"	PDT000115291.2	USA:Washington, DC	STERILE BODY SITE	clinical	amikacin=S,ampicillin-sulbactam=S,ampicillin=R,aztreonam=R,cefazolin=R,cefotaxime=R,cefoxitin=R,ceftazidime=R,ceftriaxone=R,ciprofloxacin=R,gentamicin=R,imipenem=S,levofloxacin=S,nitrofurantoin=R,tetracycline=I,tobramycin=S,trimethoprim-sulfamethoxazole=S		SAMN04568515	AAYMUL000000000.2	GCA_016519825.2
Acinetobacter baumannii	MRSN7261	"MRSN 7261","MRSN7261","SRS1350037"	PDT000115292.2	USA:Washington, DC	wound	clinical	amikacin=R,ampicillin-sulbactam=S,ampicillin=R,aztreonam=R,cefazolin=R,cefotaxime=R,cefoxitin=R,ceftazidime=R,ceftriaxone=R,ciprofloxacin=R,gentamicin=R,imipenem=S,levofloxacin=R,nitrofurantoin=R,tetracycline=R,tobramycin=R,trimethoprim-sulfamethoxazole=R	3	SAMN04568516	AAYMUK000000000.2	GCA_016519645.2
Acinetobacter baumannii	MRSN7280	"MRSN 7280","MRSN7280","SRS1350063"	PDT000115293.2	USA:Washington, DC	wound	clinical	amikacin=R,ampicillin-sulbactam=S,ampicillin=R,aztreonam=R,cefazolin=R,cefotaxime=R,cefoxitin=R,ceftazidime=R,ceftriaxone=R,ciprofloxacin=R,gentamicin=R,imipenem=S,levofloxacin=R,nitrofurantoin=R,tetracycline=R,tobramycin=R,trimethoprim-sulfamethoxazole=R	8	SAMN04568517	AAYMUG000000000.2	GCA_016519675.2
Acinetobacter baumannii	MRSN7296	"MRSN 7296","MRSN7296","SRS1350062"	PDT000115294.2	USA:Washington, DC	wound	clinical	amikacin=I,ampicillin-sulbactam=R,ampicillin=R,aztreonam=R,cefazolin=R,cefotaxime=R,cefoxitin=R,ceftazidime=R,ceftriaxone=R,ciprofloxacin=R,gentamicin=R,imipenem=S,levofloxacin=R,nitrofurantoin=R,tetracycline=R,tobramycin=I,trimethoprim-sulfamethoxazole=R	6	SAMN04568518	AAYMUH000000000.2	GCA_016519605.2
Acinetobacter baumannii	MRSN7316	"MRSN 7316","MRSN7316","SRS1350061"	PDT000115295.2	USA:Washington, DC	STERILE BODY SITE	clinical	amikacin=R,ampicillin-sulbactam=S,ampicillin=R,aztreonam=R,cefazolin=R,cefotaxime=R,cefoxitin=R,ceftazidime=R,ceftriaxone=R,ciprofloxacin=R,gentamicin=R,imipenem=S,levofloxacin=R,nitrofurantoin=R,tetracycline=R,tobramycin=R,trimethoprim-sulfamethoxazole=R	12	SAMN04568519	AAYMUQ000000000.2	GCA_016519615.2
Acinetobacter baumannii	MRSN7353	"MRSN 7353","MRSN7353","SRS1350060"	PDT000115296.2	USA:Washington, DC	STERILE BODY SITE	clinical	amikacin=S,ampicillin-sulbactam=S,ampicillin=R,aztreonam=R,cefazolin=R,cefotaxime=I,cefoxitin=R,ceftazidime=S,ceftriaxone=I,ciprofloxacin=S,gentamicin=R,imipenem=S,levofloxacin=S,nitrofurantoin=R,tetracycline=R,tobramycin=R,trimethoprim-sulfamethoxazole=R		SAMN04568520	AAYMTT000000000.2	GCA_016519575.2
Acinetobacter baumannii	MRSN7381	"MRSN 7381","MRSN7381","SRS1350053"	PDT000115297.2	USA:Washington, DC	urine	clinical	amikacin=R,ampicillin-sulbactam=R,ampicillin=R,aztreonam=R,cefazolin=R,cefotaxime=R,cefoxitin=R,ceftazidime=R,ceftriaxone=R,ciprofloxacin=R,gentamicin=R,imipenem=S,levofloxacin=R,nitrofurantoin=R,tetracycline=R,tobramycin=R,trimethoprim-sulfamethoxazole=R	8	SAMN04568521	AAYMTZ000000000.2	GCA_016519495.2
Acinetobacter baumannii	MRSN7412	"MRSN 7412","MRSN7412","SRS1350052"	PDT000115298.2	USA:Washington, DC	wound	clinical	amikacin=R,ampicillin-sulbactam=S,ampicillin=R,aztreonam=R,cefazolin=R,cefotaxime=R,cefoxitin=R,ceftazidime=R,ceftriaxone=R,ciprofloxacin=R,gentamicin=R,imipenem=S,levofloxacin=R,nitrofurantoin=R,tetracycline=R,tobramycin=R,trimethoprim-sulfamethoxazole=R	4	SAMN04568522	AAYMUC000000000.2	GCA_016519525.2
Acinetobacter baumannii	MRSN867	"MRSN 867","MRSN867","SRS1350051"	PDT000115299.2	USA:Washington, DC	respiratory	clinical	amikacin=I,ampicillin-sulbactam=S,ampicillin=R,aztreonam=R,cefazolin=R,cefoxitin=R,ceftazidime=R,ceftriaxone=R,ciprofloxacin=R,gentamicin=R,imipenem=R,levofloxacin=R,meropenem=R,nitrofurantoin=R,tetracycline=R,tobramycin=R,trimethoprim-sulfamethoxazole=S		SAMN04568523	AAYMUB000000000.2	GCA_016519515.2
Acinetobacter baumannii	UKK-0145	"SRS1447158","UKK-0145"	PDT000144946.1	Turkey: Bursa		clinical	amikacin=S,ciprofloxacin=S,gentamicin=S,imipenem=S,meropenem=S,tigecycline=ND		SAMN05022853	MDHS00000000.1	GCA_001706035.1
Acinetobacter baumannii	St-11469-92	"SRS1447155","St-11469-92"	PDT000144947.1	Germany: Cologne		clinical	amikacin=S,ciprofloxacin=S,gentamicin=S,imipenem=S,meropenem=S,tetracycline=ND,tigecycline=ND		SAMN05022842	MDHP00000000.1	GCA_001706045.1
Acinetobacter baumannii	St-19650-90	"SRS1447156","St-19650-90"	PDT000144948.1	Germany: Cologne		clinical	amikacin=S,ciprofloxacin=S,gentamicin=S,imipenem=S,meropenem=S,tetracycline=ND,tigecycline=ND		SAMN05022851	MDHQ00000000.1	GCA_001706065.1
Acinetobacter baumannii	St-10592-91	"SRS1447154","St-10592-91"	PDT000144949.1	Germany: Cologne		clinical	amikacin=S,ciprofloxacin=S,gentamicin=S,imipenem=S,meropenem=S,tetracycline=ND,tigecycline=ND		SAMN05022841	MDHO00000000.1	GCA_001706055.1
Acinetobacter baumannii	UKK-0250	"SRS1447160","UKK-0250"	PDT000144950.1	Germany: Berlin		clinical	amikacin=S,ciprofloxacin=S,gentamicin=S,imipenem=R,meropenem=R,tetracycline=ND,tigecycline=ND		SAMN05022855	MDHU00000000.1	GCA_001706115.1
Acinetobacter baumannii	UKK-0520	"SRS1447164","UKK-0520"	PDT000144951.1	Germany: Bochum		clinical	amikacin=S,ciprofloxacin=S,gentamicin=S,imipenem=R,meropenem=R,tetracycline=ND,tigecycline=ND		SAMN05022859	MDHY00000000.1	GCA_001706135.1
Acinetobacter baumannii	UKK-0265	"SRS1447161","UKK-0265"	PDT000144952.2	Germany: Leverkusen		clinical	amikacin=R,ciprofloxacin=S,gentamicin=R,imipenem=R,meropenem=NS,tetracycline=ND,tigecycline=ND		SAMN05022856	MDHV00000000.2	GCA_001706125.2
Acinetobacter baumannii	UKK-0432	"SRS1447163","UKK-0432"	PDT000144953.2	Belgium: Verviers		clinical	amikacin=S,ciprofloxacin=S,gentamicin=S,imipenem=R,meropenem=R,tigecycline=ND		SAMN05022858	MDHX00000000.2	GCA_001706155.2
Acinetobacter baumannii	UKK-0542	"SRS1447171","UKK-0542"	PDT000144954.1	Germany: Berlin		clinical	amikacin=S,ciprofloxacin=S,gentamicin=S,imipenem=R,meropenem=R,tigecycline=ND		SAMN05022865	MDIF00000000.1	GCA_001706205.1
Acinetobacter baumannii	UKK-0536	"SRS1447165","UKK-0536"	PDT000144955.1	Germany: Cologne		clinical	amikacin=S,ciprofloxacin=S,gentamicin=S,imipenem=R,meropenem=R,tetracycline=ND,tigecycline=ND		SAMN05022860	MDHZ00000000.1	GCA_001706195.1
Acinetobacter baumannii	UKK-0544	"SRS1447173","UKK-0544"	PDT000144956.1	Germany: Braunschweig		clinical	amikacin=R,ciprofloxacin=S,gentamicin=S,imipenem=R,meropenem=R,tetracycline=ND,tigecycline=ND		SAMN05022867	MDIH00000000.1	GCA_001706215.1
Acinetobacter baumannii	UKK-0545	"SRS1447174","UKK-0545"	PDT000144957.1	Germany: somewhere in BW		clinical	amikacin=S,ciprofloxacin=S,gentamicin=S,imipenem=R,meropenem=NS,tetracycline=ND,tigecycline=ND		SAMN05022868	MDII00000000.1	GCA_001706225.1
Acinetobacter baumannii	St-12537-91	"SRS1447177","St-12537-91"	PDT000144958.1	Germany: Cologne		clinical	amikacin=S,ciprofloxacin=S,gentamicin=S,imipenem=S,meropenem=S,tetracycline=ND,tigecycline=ND		SAMN05022844	MDIL00000000.1	GCA_001706275.1
Acinetobacter baumannii	UKK-0551	"SRS1447181","UKK-0551"	PDT000144959.1	Germany: somewhere in SN		clinical	amikacin=S,ciprofloxacin=S,gentamicin=R,imipenem=R,meropenem=R,tetracycline=ND,tigecycline=ND		SAMN05022874	MDIP00000000.1	GCA_001706285.1
Acinetobacter baumannii	UKK-0553	"SRS1447183","UKK-0553"	PDT000144960.2	Germany: Dresden		clinical	amikacin=R,ciprofloxacin=S,gentamicin=R,imipenem=NS,meropenem=NS,tetracycline=ND,tigecycline=ND		SAMN05022876	MDIR00000000.2	GCA_001706315.2
Acinetobacter baumannii	UKK-0552	"SRS1447182","UKK-0552"	PDT000144961.1	Germany: NRW		clinical	amikacin=S,ciprofloxacin=S,gentamicin=S,imipenem=S,meropenem=S,tetracycline=ND,tigecycline=ND		SAMN05022875	MDIQ00000000.1	GCA_001706305.1
Acinetobacter baumannii	UKK-0554	"SRS1447184","UKK-0554"	PDT000144962.2	Germany: Bochum		clinical	amikacin=R,ciprofloxacin=S,gentamicin=R,imipenem=R,meropenem=R,tetracycline=ND,tigecycline=ND		SAMN05022877	MDIS00000000.2	GCA_001706355.2
Acinetobacter baumannii		"SRS1447189","St-14569-91"	PDT000144963.1	Germany: Cologne		clinical	amikacin=S,ciprofloxacin=S,gentamicin=S,imipenem=S,meropenem=S,tetracycline=ND,tigecycline=ND		SAMN05022847	MDIX00000000.1	GCA_001706365.1
Acinetobacter baumannii	St-12275-92	"SRS1447166","St-12275-92"	PDT000144964.1	Germany: Cologne		clinical	amikacin=S,ciprofloxacin=S,gentamicin=S,imipenem=S,meropenem=S,tetracycline=ND,tigecycline=ND		SAMN05022843	MDIA00000000.1	GCA_001706435.1
Acinetobacter baumannii	UKK-0549	"SRS1447179","UKK-0549"	PDT000144965.1	Germany: somewhere in SN		clinical	amikacin=S,ciprofloxacin=S,gentamicin=R,imipenem=R,meropenem=R,tetracycline=ND,tigecycline=ND		SAMN05022872	MDIN00000000.1	GCA_001706425.1
Acinetobacter baumannii	UKK-0538	"SRS1447167","UKK-0538"	PDT000144966.2	Germany: Cottbus		clinical	amikacin=R,ciprofloxacin=R,gentamicin=S,imipenem=R,meropenem=R,tetracycline=ND,tigecycline=ND		SAMN05022861	MDIB00000000.2	GCA_001706415.2
Acinetobacter baumannii	UKK-0550	"SRS1447180","UKK-0550"	PDT000144967.1	Germany: somewhere in TH		clinical	amikacin=S,ciprofloxacin=S,gentamicin=R,imipenem=R,meropenem=NS,tetracycline=ND,tigecycline=ND		SAMN05022873	MDIO00000000.1	GCA_001706445.1
Acinetobacter baumannii	UKK-0556	"SRS1447186","UKK-0556"	PDT000144968.2	Germany: Bochum		clinical	amikacin=R,ciprofloxacin=R,gentamicin=R,imipenem=S,meropenem=NS,tetracycline=ND,tigecycline=ND		SAMN05022879	MDIU00000000.2	GCA_001706495.2
Acinetobacter baumannii		"SRS1447193","St-17942-91"	PDT000144970.1	Germany: Cologne		clinical	amikacin=S,ciprofloxacin=S,gentamicin=S,imipenem=S,meropenem=S,tetracycline=ND,tigecycline=ND		SAMN05022850	MDJA00000000.1	GCA_001706525.1
Acinetobacter baumannii	UKK-0539	"SRS1447168","UKK-0539"	PDT000144971.2	Germany: Berlin		clinical	amikacin=R,ciprofloxacin=S,gentamicin=S,imipenem=R,meropenem=R,tetracycline=ND,tigecycline=ND		SAMN05022862	MDIC00000000.2	GCA_001706555.2
Acinetobacter baumannii	UKK-0541	"SRS1447170","UKK-0541"	PDT000144972.1	Germany: Berlin		clinical	amikacin=S,ciprofloxacin=S,gentamicin=S,imipenem=R,meropenem=R,tigecycline=ND		SAMN05022864	MDIE00000000.1	GCA_001706575.1
Acinetobacter baumannii	UKK-0327	"SRS1447162","UKK-0327"	PDT000144973.1	Germany: Mainz		clinical	amikacin=R,ciprofloxacin=R,gentamicin=S,imipenem=R,meropenem=R,tetracycline=ND,tigecycline=ND		SAMN05022857	MDHW00000000.1	GCA_001706565.1
Acinetobacter baumannii	St-20772-90	"SRS1447157","St-20772-90"	PDT000144974.1	Germany: Cologne		clinical	amikacin=S,ciprofloxacin=S,gentamicin=S,imipenem=S,meropenem=S,tetracycline=ND,tigecycline=ND		SAMN05022852	MDHR00000000.1	GCA_001706585.1
Acinetobacter baumannii	UKK-0543	"SRS1447172","UKK-0543"	PDT000144975.1	Germany: Berlin		clinical	amikacin=S,ciprofloxacin=S,gentamicin=S,imipenem=R,meropenem=R,tetracycline=ND,tigecycline=ND		SAMN05022866	MDIG00000000.1	GCA_001706635.1
Acinetobacter baumannii		"SRS1447188","St-14379-92"	PDT000144976.1	Germany: Cologne		clinical	amikacin=S,ciprofloxacin=S,gentamicin=S,imipenem=S,meropenem=S,tetracycline=ND,tigecycline=ND		SAMN05022846	MDIW00000000.1	GCA_001706645.1
Acinetobacter baumannii		"SRS1447191","St-15639-91"	PDT000144977.1	Germany: Cologne		clinical	amikacin=S,ciprofloxacin=S,gentamicin=S,imipenem=S,meropenem=S,tetracycline=ND,tigecycline=ND		SAMN05022849	MDIZ00000000.1	GCA_001706665.1
Acinetobacter baumannii	UKK-0245	"SRS1447159","UKK-0245"	PDT000144978.1	Germany: Berlin		clinical	amikacin=S,ciprofloxacin=S,gentamicin=S,imipenem=S,meropenem=S,tetracycline=ND,tigecycline=ND		SAMN05022854	MDHT00000000.1	GCA_001706695.1
Acinetobacter baumannii	St-12828-92	"SRS1447187","St-12828-92"	PDT000144979.1	Germany: Cologne		clinical	amikacin=S,ciprofloxacin=S,gentamicin=S,imipenem=S,meropenem=S,tetracycline=ND,tigecycline=ND		SAMN05022845	MDIV00000000.1	GCA_001706715.1
Acinetobacter baumannii	UKK-0547	"SRS1447176","UKK-0547"	PDT000144980.2	Germany: Dresden		clinical	amikacin=R,ciprofloxacin=S,gentamicin=R,imipenem=R,meropenem=R,tetracycline=ND,tigecycline=ND		SAMN05022870	MDIK00000000.2	GCA_001706735.2
Acinetobacter baumannii	UKK-0548	"SRS1447178","UKK-0548"	PDT000144981.2	Germany: somewhere in SN		clinical	amikacin=R,ciprofloxacin=R,gentamicin=R,imipenem=R,meropenem=R,tetracycline=ND,tigecycline=ND		SAMN05022871	MDIM00000000.2	GCA_001706775.2
Acinetobacter baumannii	UKK-0540	"NRZ_11403","SRS1447169","UKK-0540"	PDT000145743.2	Germany: Schwerin		clinical	amikacin=R,ciprofloxacin=S,gentamicin=S,imipenem=R,meropenem=R,tetracycline=ND,tigecycline=ND		SAMN05022863	MDID00000000.2	GCA_001713665.2
Acinetobacter baumannii	UKK-0546	"NRZ_17616","SRS1447175","UKK-0546"	PDT000145744.1	Germany: Munich		clinical	amikacin=R,ciprofloxacin=S,gentamicin=S,imipenem=R,meropenem=NS,tetracycline=ND,tigecycline=ND		SAMN05022869	MDIJ00000000.1	GCA_001713675.1
Acinetobacter baumannii	UKK-0555	"NRZ_01528","SRS1447185","UKK-0555"	PDT000145745.2	Germany: somewhere in NRW		clinical	amikacin=R,ciprofloxacin=R,gentamicin=R,imipenem=R,meropenem=R,tetracycline=ND,tigecycline=ND		SAMN05022878	MDIT00000000.2	GCA_001713685.2
Acinetobacter baumannii	AR_0036	"AR_0036","FDA-CDC-AR_0036","SRS1256885"	PDT000158302.1			clinical	amikacin=I,amoxicillin-clavulanic acid=ND,ampicillin-sulbactam=I,ampicillin=ND,aztreonam=ND,cefazolin=ND,cefepime=R,cefotaxime=R,cefoxitin=ND,ceftazidime=R,ceftriaxone=R,ciprofloxacin=R,colistin=S,doripenem=R,ertapenem=ND,gentamicin=I,imipenem=R,levofloxacin=R,meropenem=R,piperacillin-tazobactam=R,polymyxin B=S,tetracycline=R,tigecycline=ND,tobramycin=R,trimethoprim-sulfamethoxazole=R		SAMN04014877	MPBY00000000.1	GCA_001874685.1
Acinetobacter baumannii	AR_0037	"AR_0037","FDA-CDC-AR_0037","SRS1256887"	PDT000158303.1			clinical	amikacin=S,amoxicillin-clavulanic acid=ND,ampicillin-sulbactam=R,ampicillin=ND,aztreonam=ND,cefazolin=ND,cefepime=R,cefotaxime=R,cefoxitin=ND,ceftazidime=R,ceftriaxone=R,ciprofloxacin=R,colistin=S,doripenem=R,ertapenem=ND,gentamicin=R,imipenem=R,levofloxacin=R,meropenem=R,piperacillin-tazobactam=R,polymyxin B=S,tetracycline=S,tigecycline=ND,tobramycin=R,trimethoprim-sulfamethoxazole=R	24	SAMN04014878	MPBX00000000.1	GCA_001874765.1
Acinetobacter baumannii	AR_0033	"AR_0033","FDA-CDC-AR_0033","SRS1256888"	PDT000158304.1			clinical	amikacin=S,amoxicillin-clavulanic acid=ND,ampicillin-sulbactam=R,ampicillin=ND,aztreonam=ND,cefazolin=ND,cefepime=R,cefotaxime=R,cefoxitin=ND,ceftazidime=R,ceftriaxone=R,ciprofloxacin=R,colistin=S,doripenem=R,ertapenem=ND,gentamicin=R,imipenem=R,levofloxacin=R,meropenem=R,piperacillin-tazobactam=R,polymyxin B=S,tetracycline=S,tigecycline=ND,tobramycin=R,trimethoprim-sulfamethoxazole=R	24	SAMN04014874	MPCA00000000.1	GCA_001874885.1
Acinetobacter baumannii	AR_0035	"AR_0035","FDA-CDC-AR_0035","SRS1256886"	PDT000158305.1			clinical	amikacin=S,amoxicillin-clavulanic acid=ND,ampicillin-sulbactam=R,ampicillin=ND,aztreonam=ND,cefazolin=ND,cefepime=R,cefotaxime=R,cefoxitin=ND,ceftazidime=R,ceftriaxone=R,ciprofloxacin=R,colistin=S,doripenem=R,ertapenem=ND,gentamicin=R,imipenem=R,levofloxacin=R,meropenem=R,piperacillin-tazobactam=R,polymyxin B=S,tetracycline=R,tigecycline=ND,tobramycin=S,trimethoprim-sulfamethoxazole=R		SAMN04014876	MPBZ00000000.1	GCA_001874915.1
Acinetobacter baumannii	AR_0045	"AR_0045","FDA-CDC-AR_0045","SRS1256905"	PDT000158306.1			clinical	amikacin=S,amoxicillin-clavulanic acid=ND,ampicillin-sulbactam=R,ampicillin=ND,aztreonam=ND,cefazolin=ND,cefepime=R,cefotaxime=S,cefoxitin=ND,ceftazidime=R,ceftriaxone=R,ciprofloxacin=R,colistin=S,doripenem=R,ertapenem=ND,gentamicin=R,imipenem=R,levofloxacin=R,meropenem=R,piperacillin-tazobactam=R,polymyxin B=S,tetracycline=R,tigecycline=ND,tobramycin=S,trimethoprim-sulfamethoxazole=R	3	SAMN04014886	MPBW00000000.1	GCA_001874945.1
Acinetobacter baumannii		"0000-0061-1765","260","SRS1870442"	PDT000173725.2	USA:Boston	tracheal aspirate	clinical	cefepime=R,ceftazidime=R,ceftriaxone=R,ciprofloxacin=R,gentamicin=S,levofloxacin=R,meropenem=R,tetracycline=R,tobramycin=S,trimethoprim-sulfamethoxazole=R	37	SAMN06007771	AAYMRI000000000.2	GCA_016517695.2
Acinetobacter baumannii		"0000-0063-2265","329","SRS1963406"	PDT000186887.2	USA:Boston	blood	clinical	cefepime=R,ceftazidime=R,ceftriaxone=R,ciprofloxacin=R,gentamicin=R,levofloxacin=R,meropenem=R,tetracycline=R,tobramycin=R,trimethoprim-sulfamethoxazole=S	12	SAMN06311521	AAYMQW000000000.2	GCA_016515355.2
Acinetobacter baumannii		"0000-0063-2241","328","SRS1963407"	PDT000186888.2	USA:Boston	blood	clinical	cefepime=R,ceftazidime=I,ceftriaxone=I,ciprofloxacin=I,gentamicin=R,levofloxacin=I,meropenem=S,tetracycline=I,tobramycin=I,trimethoprim-sulfamethoxazole=S		SAMN06311520	AAYMRC000000000.2	GCA_016515385.2
Acinetobacter baumannii		"0000-0064-6673","362","SRS2122761"	PDT000201877.2	USA:Boston	sputum	clinical	cefepime=R,ceftazidime=R,ceftriaxone=R,ciprofloxacin=R,gentamicin=S,levofloxacin=R,meropenem=R,tetracycline=R,tobramycin=S,trimethoprim-sulfamethoxazole=R	40	SAMN06754731	AAYMQU000000000.2	GCA_016515365.2
Acinetobacter baumannii		"0000-0064-6667","360","SRS2122764"	PDT000201879.2	USA:Boston	urine	clinical	cefepime=R,ceftazidime=R,ceftriaxone=R,ciprofloxacin=R,gentamicin=S,levofloxacin=R,meropenem=R,nitrofurantoin=R,tetracycline=R,tobramycin=S,trimethoprim-sulfamethoxazole=R	37	SAMN06754729	AAYMQO000000000.2	GCA_016515135.2
Acinetobacter baumannii	ARLG-1799	"ARLG-1799","SRS2166979","biosam_GCID_PABU_1"	PDT000209012.1			clinical	amikacin=S,ampicillin-sulbactam=S,cefepime=S,ceftazidime=S,ciprofloxacin=S,colistin=S,doripenem=S,gentamicin=S,imipenem=S,meropenem=S,minocycline=S,piperacillin-tazobactam=S,polymyxin B=S,tigecycline=S		SAMN06837746	NGBT00000000.1	GCA_002136575.1
Acinetobacter baumannii	ARLG-1823	"ARLG-1823","SRS2166982","biosam_GCID_PABU_6"	PDT000209013.1			clinical	amikacin=S,ampicillin-sulbactam=S,cefepime=R,ceftazidime=R,ciprofloxacin=R,colistin=S,doripenem=S,gentamicin=R,imipenem=S,meropenem=S,minocycline=S,piperacillin-tazobactam=I,polymyxin B=S,tigecycline=S		SAMN06837743	NGBW00000000.1	GCA_002136605.1
Acinetobacter baumannii	ARLG-1959	"ARLG-1959","SRS2166980","biosam_GCID_PABU_4"	PDT000209014.1			clinical	amikacin=S,ampicillin-sulbactam=S,cefepime=S,ceftazidime=S,ciprofloxacin=S,colistin=S,doripenem=S,gentamicin=S,imipenem=S,meropenem=S,minocycline=S,piperacillin-tazobactam=S,polymyxin B=S,tigecycline=S		SAMN06837745	NGBU00000000.1	GCA_002136595.1
Acinetobacter baumannii	ARLG-1878	"ARLG-1878","SRS2166981","biosam_GCID_PABU_5"	PDT000209015.1			clinical	amikacin=R,ampicillin-sulbactam=S,cefepime=R,ceftazidime=R,ciprofloxacin=R,colistin=S,doripenem=R,gentamicin=R,imipenem=R,meropenem=R,minocycline=R,piperacillin-tazobactam=R,polymyxin B=S,tigecycline=S		SAMN06837744	NGBV00000000.1	GCA_002136615.1
Acinetobacter baumannii	ARLG-1934	"ARLG-1934","SRS2166986","biosam_GCID_PABU_7"	PDT000209016.1			clinical	amikacin=S,ampicillin-sulbactam=S,cefepime=S,ceftazidime=S,ciprofloxacin=S,colistin=S,doripenem=S,gentamicin=S,imipenem=S,meropenem=S,minocycline=S,piperacillin-tazobactam=S,polymyxin B=S,tigecycline=S		SAMN06837776	NGBX00000000.1	GCA_002136655.1
Acinetobacter baumannii	ARLG-1766	"ARLG-1766","SRS2166985","biosam_GCID_PABU_8"	PDT000209017.1			clinical	amikacin=S,ampicillin-sulbactam=S,cefepime=S,ceftazidime=S,ciprofloxacin=S,colistin=S,doripenem=S,gentamicin=S,imipenem=S,meropenem=S,minocycline=S,piperacillin-tazobactam=S,polymyxin B=S,tigecycline=S		SAMN06837775	NGBY00000000.1	GCA_002136675.1
Acinetobacter baumannii	ARLG-1782	"ARLG-1782","SRS2166984","biosam_GCID_PABU_10"	PDT000209018.1			clinical	amikacin=S,ampicillin-sulbactam=S,cefepime=S,ceftazidime=S,ciprofloxacin=S,colistin=S,doripenem=S,gentamicin=S,imipenem=S,meropenem=S,minocycline=S,piperacillin-tazobactam=S,polymyxin B=S,tigecycline=S		SAMN06837773	NGCA00000000.1	GCA_002136685.1
Acinetobacter baumannii	ARLG-1815	"ARLG-1815","SRS2166987","biosam_GCID_PABU_9"	PDT000209019.1			clinical	amikacin=R,ampicillin-sulbactam=R,cefepime=R,ceftazidime=R,ciprofloxacin=R,colistin=S,doripenem=R,gentamicin=R,imipenem=R,meropenem=R,minocycline=I,piperacillin-tazobactam=R,polymyxin B=S,tigecycline=S		SAMN06837774	NGBZ00000000.1	GCA_002136705.1
Acinetobacter baumannii	ARLG-1784	"ARLG-1784","SRS2167004","biosam_GCID_PABU_11"	PDT000209020.1			clinical	amikacin=S,ampicillin-sulbactam=S,cefepime=S,ceftazidime=S,ciprofloxacin=I,colistin=S,doripenem=S,gentamicin=S,imipenem=S,meropenem=S,minocycline=S,piperacillin-tazobactam=S,polymyxin B=S,tigecycline=S		SAMN06837772	NGCB00000000.1	GCA_002136735.1
Acinetobacter baumannii	ARLG-1861	"ARLG-1861","SRS2167005","biosam_GCID_PABU_13"	PDT000209021.1			clinical	amikacin=S,ampicillin-sulbactam=S,cefepime=S,ceftazidime=S,ciprofloxacin=S,colistin=S,doripenem=S,gentamicin=S,imipenem=S,meropenem=S,minocycline=S,piperacillin-tazobactam=S,polymyxin B=S,tigecycline=S		SAMN06837770	NGCD00000000.1	GCA_002136755.1
Acinetobacter baumannii	ARLG-1774	"ARLG-1774","SRS2167006","biosam_GCID_PABU_12"	PDT000209022.1			clinical	amikacin=R,ampicillin-sulbactam=R,cefepime=R,ceftazidime=R,ciprofloxacin=R,colistin=S,doripenem=R,gentamicin=R,imipenem=R,meropenem=R,minocycline=I,piperacillin-tazobactam=R,polymyxin B=S,tigecycline=S	37	SAMN06837771	NGCC00000000.1	GCA_002136745.1
Acinetobacter baumannii	ARLG-1783	"ARLG-1783","SRS2167190","biosam_GCID_PABU_51"	PDT000209023.1			clinical	amikacin=R,ampicillin-sulbactam=R,cefepime=R,ceftazidime=R,ciprofloxacin=R,colistin=S,doripenem=R,gentamicin=R,imipenem=R,meropenem=R,minocycline=I,piperacillin-tazobactam=R,polymyxin B=S,tigecycline=S	31	SAMN06837800	NGCE00000000.1	GCA_002136775.1
Acinetobacter baumannii	ARLG-1795	"ARLG-1795","SRS2167188","biosam_GCID_PABU_53"	PDT000209024.1			clinical	amikacin=R,ampicillin-sulbactam=S,cefepime=I,ceftazidime=R,ciprofloxacin=R,colistin=S,doripenem=S,gentamicin=R,imipenem=S,meropenem=S,minocycline=I,piperacillin-tazobactam=I,polymyxin B=S,tigecycline=S		SAMN06837797	NGCG00000000.1	GCA_002136825.1
Acinetobacter baumannii	ARLG-1813	"ARLG-1813","SRS2167191","biosam_GCID_PABU_52"	PDT000209025.1			clinical	amikacin=S,ampicillin-sulbactam=S,cefepime=S,ceftazidime=S,ciprofloxacin=S,colistin=S,doripenem=S,gentamicin=S,imipenem=S,meropenem=S,minocycline=S,piperacillin-tazobactam=S,polymyxin B=S,tigecycline=S		SAMN06837799	NGCF00000000.1	GCA_002136815.1
Acinetobacter baumannii	ARLG-1770	"ARLG-1770","SRS2167194","biosam_GCID_PABU_55"	PDT000209026.1			clinical	amikacin=R,ampicillin-sulbactam=S,cefepime=R,ceftazidime=I,ciprofloxacin=R,colistin=S,doripenem=R,gentamicin=R,imipenem=S,meropenem=S,minocycline=S,piperacillin-tazobactam=S,polymyxin B=S,tigecycline=S		SAMN06837794	NGCI00000000.1	GCA_002136855.1
Acinetobacter baumannii	ARLG-1329	"ARLG-1329","SRS2167195","biosam_GCID_PABU_56"	PDT000209027.1			clinical	amikacin=S,ampicillin-sulbactam=S,cefepime=S,ceftazidime=S,ciprofloxacin=S,colistin=S,doripenem=S,gentamicin=S,imipenem=S,meropenem=S,minocycline=S,piperacillin-tazobactam=S,polymyxin B=S,tigecycline=S		SAMN06837792	NGCJ00000000.1	GCA_002136895.1
Acinetobacter baumannii	ARLG-1808	"ARLG-1808","SRS2167193","biosam_GCID_PABU_57"	PDT000209028.1			clinical	amikacin=R,ampicillin-sulbactam=I,cefepime=R,ceftazidime=R,ciprofloxacin=R,colistin=S,doripenem=R,gentamicin=R,imipenem=R,meropenem=R,minocycline=I,piperacillin-tazobactam=R,polymyxin B=S,tigecycline=S		SAMN06837791	NGCK00000000.1	GCA_002136885.1
Acinetobacter baumannii	ARLG-1868	"ARLG-1868","SRS2167198","biosam_GCID_PABU_58"	PDT000209029.1			clinical	amikacin=R,ampicillin-sulbactam=R,cefepime=R,ceftazidime=R,ciprofloxacin=R,colistin=S,doripenem=R,gentamicin=R,imipenem=R,meropenem=R,minocycline=I,piperacillin-tazobactam=R,polymyxin B=S,tigecycline=S		SAMN06837789	NGCL00000000.1	GCA_002136935.1
Acinetobacter baumannii	ARLG-1877	"ARLG-1877","SRS2167197","biosam_GCID_PABU_60"	PDT000209030.1			clinical	amikacin=S,ampicillin-sulbactam=S,cefepime=S,ceftazidime=S,ciprofloxacin=S,colistin=S,doripenem=S,gentamicin=S,imipenem=S,meropenem=S,minocycline=S,piperacillin-tazobactam=I,polymyxin B=S,tigecycline=S		SAMN06837787	NGCN00000000.1	GCA_002136955.1
Acinetobacter baumannii	ARLG-1781	"ARLG-1781","SRS2167196","biosam_GCID_PABU_59"	PDT000209031.1			clinical	amikacin=R,ampicillin-sulbactam=R,cefepime=R,ceftazidime=R,ciprofloxacin=R,colistin=S,doripenem=R,gentamicin=R,imipenem=R,meropenem=R,minocycline=I,piperacillin-tazobactam=R,polymyxin B=S,tigecycline=S	50	SAMN06837788	NGCM00000000.1	GCA_002136965.1
Acinetobacter baumannii	ARLG-1780	"ARLG-1780","SRS2167199","biosam_GCID_PABU_61"	PDT000209032.1			clinical	amikacin=S,ampicillin-sulbactam=S,cefepime=S,ceftazidime=S,ciprofloxacin=S,colistin=S,doripenem=S,gentamicin=S,imipenem=S,meropenem=S,minocycline=S,piperacillin-tazobactam=S,polymyxin B=S,tigecycline=S		SAMN06837786	NGCO00000000.1	GCA_002136995.1
Acinetobacter baumannii	ARLG-1828	"ARLG-1828","SRS2167200","biosam_GCID_PABU_62"	PDT000209033.1			clinical	amikacin=S,ampicillin-sulbactam=S,cefepime=S,ceftazidime=S,ciprofloxacin=S,colistin=S,doripenem=S,gentamicin=S,imipenem=S,meropenem=S,minocycline=S,piperacillin-tazobactam=S,polymyxin B=S,tigecycline=S		SAMN06837785	NGCP00000000.1	GCA_002137015.1
Acinetobacter baumannii	ARLG-1879	"ARLG-1879","SRS2167202","biosam_GCID_PABU_63"	PDT000209034.1			clinical	amikacin=R,ampicillin-sulbactam=I,cefepime=R,ceftazidime=R,ciprofloxacin=R,colistin=S,doripenem=R,gentamicin=R,imipenem=R,meropenem=R,minocycline=S,piperacillin-tazobactam=R,polymyxin B=S,tigecycline=S		SAMN06837784	NGCQ00000000.1	GCA_002137035.1
Acinetobacter baumannii	ARLG-1837	"ARLG-1837","SRS2167201","biosam_GCID_PABU_64"	PDT000209035.1			clinical	amikacin=R,ampicillin-sulbactam=R,cefepime=R,ceftazidime=R,ciprofloxacin=R,colistin=S,doripenem=R,gentamicin=R,imipenem=R,meropenem=R,minocycline=I,piperacillin-tazobactam=R,polymyxin B=S,tigecycline=S		SAMN06837783	NGCR00000000.1	GCA_002137045.1
Acinetobacter baumannii	ARLG-1947	"ARLG-1947","SRS2167204","biosam_GCID_PABU_65"	PDT000209036.1			clinical	amikacin=S,ampicillin-sulbactam=S,cefepime=S,ceftazidime=S,ciprofloxacin=S,colistin=S,doripenem=S,gentamicin=S,imipenem=S,meropenem=S,minocycline=S,piperacillin-tazobactam=S,polymyxin B=S,tigecycline=S		SAMN06837782	NGCS00000000.1	GCA_002137075.1
Acinetobacter baumannii	ARLG-1951	"ARLG-1951","SRS2167205","biosam_GCID_PABU_66"	PDT000209037.1			clinical	amikacin=S,ampicillin-sulbactam=S,cefepime=S,ceftazidime=S,ciprofloxacin=S,colistin=S,doripenem=S,gentamicin=S,imipenem=S,meropenem=S,minocycline=S,piperacillin-tazobactam=S,polymyxin B=S,tigecycline=S		SAMN06837781	NGCT00000000.1	GCA_002137095.1
Acinetobacter baumannii	ARLG-1953	"ARLG-1953","SRS2167240","biosam_GCID_PABU_69"	PDT000209038.1			clinical	amikacin=S,ampicillin-sulbactam=S,cefepime=S,ceftazidime=S,ciprofloxacin=S,colistin=S,doripenem=S,gentamicin=S,imipenem=S,meropenem=S,minocycline=S,piperacillin-tazobactam=S,polymyxin B=S,tigecycline=S		SAMN06837778	NGCW00000000.1	GCA_002137115.1
Acinetobacter baumannii	ARLG-1832	"ARLG-1832","SRS2167203","biosam_GCID_PABU_67"	PDT000209039.1			clinical	amikacin=S,ampicillin-sulbactam=S,cefepime=S,ceftazidime=I,ciprofloxacin=S,colistin=S,doripenem=S,gentamicin=S,imipenem=S,meropenem=S,minocycline=S,piperacillin-tazobactam=S,polymyxin B=S,tigecycline=S		SAMN06837780	NGCU00000000.1	GCA_002137125.1
Acinetobacter baumannii	ARLG-1952	"ARLG-1952","SRS2167242","biosam_GCID_PABU_68"	PDT000209040.1			clinical	amikacin=S,ampicillin-sulbactam=S,cefepime=S,ceftazidime=S,ciprofloxacin=S,colistin=R,doripenem=S,gentamicin=S,imipenem=S,meropenem=S,minocycline=S,piperacillin-tazobactam=S,polymyxin B=R,tigecycline=S		SAMN06837779	NGCV00000000.1	GCA_002137145.1
Acinetobacter baumannii	ARLG-1765	"ARLG-1765","SRS2167241","biosam_GCID_PABU_70"	PDT000209041.1			clinical	amikacin=S,ampicillin-sulbactam=S,cefepime=S,ceftazidime=S,ciprofloxacin=S,colistin=S,doripenem=S,gentamicin=S,imipenem=S,meropenem=S,minocycline=S,piperacillin-tazobactam=S,polymyxin B=S,tigecycline=S		SAMN06837777	NGCX00000000.1	GCA_002137175.1
Acinetobacter baumannii	ARLG-1931	"ARLG-1931","SRS2167243","biosam_GCID_PABU_71"	PDT000209042.1			clinical	amikacin=S,ampicillin-sulbactam=S,cefepime=S,ceftazidime=S,ciprofloxacin=R,colistin=S,doripenem=S,gentamicin=I,imipenem=S,meropenem=S,minocycline=S,piperacillin-tazobactam=S,polymyxin B=S,tigecycline=S		SAMN06837813	NGCY00000000.1	GCA_002137185.1
Acinetobacter baumannii	ARLG-1939	"ARLG-1939","SRS2167245","biosam_GCID_PABU_73"	PDT000209043.1			clinical	amikacin=S,ampicillin-sulbactam=S,cefepime=S,ceftazidime=S,ciprofloxacin=S,colistin=S,doripenem=S,gentamicin=S,imipenem=S,meropenem=S,minocycline=S,piperacillin-tazobactam=S,polymyxin B=S,tigecycline=S		SAMN06837811	NGDA00000000.1	GCA_002137215.1
Acinetobacter baumannii	ARLG-1908	"ARLG-1908","SRS2167239","biosam_GCID_PABU_72"	PDT000209044.1			clinical	amikacin=R,ampicillin-sulbactam=S,cefepime=I,ceftazidime=R,ciprofloxacin=R,colistin=R,doripenem=R,gentamicin=R,imipenem=R,meropenem=R,minocycline=S,piperacillin-tazobactam=R,polymyxin B=R,tigecycline=S		SAMN06837812	NGCZ00000000.1	GCA_002137225.1
Acinetobacter baumannii	ARLG-1796	"ARLG-1796","SRS2167247","biosam_GCID_PABU_74"	PDT000209045.1			clinical	amikacin=S,ampicillin-sulbactam=S,cefepime=S,ceftazidime=S,ciprofloxacin=S,colistin=S,doripenem=S,gentamicin=S,imipenem=S,meropenem=S,minocycline=S,piperacillin-tazobactam=S,polymyxin B=S,tigecycline=S		SAMN06837810	NGDB00000000.1	GCA_002137255.1
Acinetobacter baumannii	ARLG-1948	"ARLG-1948","SRS2167244","biosam_GCID_PABU_75"	PDT000209046.1			clinical	amikacin=S,ampicillin-sulbactam=S,cefepime=S,ceftazidime=S,ciprofloxacin=S,colistin=S,doripenem=S,gentamicin=S,imipenem=S,meropenem=S,minocycline=S,piperacillin-tazobactam=S,polymyxin B=S,tigecycline=S		SAMN06837809	NGDC00000000.1	GCA_002137265.1
Acinetobacter baumannii	PR376	"PR376","SRS2167246","biosam_GCID_PABU_76"	PDT000209047.1			clinical	amikacin=R,ampicillin-sulbactam=R,cefepime=R,ceftazidime=R,ciprofloxacin=R,colistin=S,doripenem=R,gentamicin=R,imipenem=R,meropenem=R,minocycline=I,piperacillin-tazobactam=R,polymyxin B=S,tigecycline=S	48	SAMN06837836	NGDD00000000.1	GCA_002137285.1
Acinetobacter baumannii	ARLG-1791	"ARLG-1791","SRS2167248","biosam_GCID_PABU_77"	PDT000209048.1			clinical	amikacin=R,ampicillin-sulbactam=R,cefepime=R,ceftazidime=R,ciprofloxacin=R,colistin=R,doripenem=R,gentamicin=R,imipenem=R,meropenem=R,minocycline=I,piperacillin-tazobactam=R,polymyxin B=R,tigecycline=S		SAMN06837835	NGDE00000000.1	GCA_002137295.1
Acinetobacter baumannii	ARLG-1769	"ARLG-1769","SRS2167251","biosam_GCID_PABU_79"	PDT000209049.1			clinical	amikacin=S,ampicillin-sulbactam=S,cefepime=S,ceftazidime=S,ciprofloxacin=R,colistin=S,doripenem=S,gentamicin=R,imipenem=S,meropenem=S,minocycline=S,piperacillin-tazobactam=S,polymyxin B=S,tigecycline=S		SAMN06837834	NGDF00000000.1	GCA_002137335.1
Acinetobacter baumannii	ARLG-1888	"ARLG-1888","SRS2167250","biosam_GCID_PABU_80"	PDT000209050.1			clinical	amikacin=R,ampicillin-sulbactam=R,cefepime=R,ceftazidime=R,ciprofloxacin=R,colistin=S,doripenem=R,gentamicin=R,imipenem=R,meropenem=R,minocycline=I,piperacillin-tazobactam=R,polymyxin B=S,tigecycline=S	58	SAMN06837833	NGDG00000000.1	GCA_002137345.1
Acinetobacter baumannii	ARLG-1763	"ARLG-1763","SRS2167011","biosam_GCID_PABU_18"	PDT000209051.1			clinical	amikacin=S,ampicillin-sulbactam=S,cefepime=S,ceftazidime=S,ciprofloxacin=S,colistin=S,doripenem=S,gentamicin=S,imipenem=S,meropenem=S,minocycline=S,piperacillin-tazobactam=S,polymyxin B=S,tigecycline=S		SAMN06837766	NGDI00000000.1	GCA_002137365.1
Acinetobacter baumannii	ARLG-1909	"ARLG-1909","SRS2167249","biosam_GCID_PABU_81"	PDT000209052.1			clinical	amikacin=S,ampicillin-sulbactam=I,cefepime=R,ceftazidime=R,ciprofloxacin=R,colistin=S,doripenem=R,gentamicin=R,imipenem=R,meropenem=R,minocycline=S,piperacillin-tazobactam=R,polymyxin B=S,tigecycline=S		SAMN06837832	NGDH00000000.1	GCA_002137395.1
Acinetobacter baumannii	ARLG-1812	"ARLG-1812","SRS2167012","biosam_GCID_PABU_20"	PDT000209053.1			clinical	amikacin=S,ampicillin-sulbactam=S,cefepime=S,ceftazidime=S,ciprofloxacin=S,colistin=S,doripenem=S,gentamicin=S,imipenem=S,meropenem=S,minocycline=S,piperacillin-tazobactam=S,polymyxin B=S,tigecycline=S		SAMN06837764	NGDK00000000.1	GCA_002137415.1
Acinetobacter baumannii	ARLG-1834	"ARLG-1834","SRS2167008","biosam_GCID_PABU_19"	PDT000209054.1			clinical	amikacin=R,ampicillin-sulbactam=R,cefepime=R,ceftazidime=R,ciprofloxacin=R,colistin=S,doripenem=R,gentamicin=R,imipenem=R,meropenem=R,minocycline=S,piperacillin-tazobactam=R,polymyxin B=S,tigecycline=S	9	SAMN06837765	NGDJ00000000.1	GCA_002137425.1
Acinetobacter baumannii	ARLG-1897	"ARLG-1897","SRS2167013","biosam_GCID_PABU_21"	PDT000209055.1			clinical	amikacin=R,ampicillin-sulbactam=I,cefepime=R,ceftazidime=R,ciprofloxacin=R,colistin=S,doripenem=R,gentamicin=R,imipenem=R,meropenem=R,minocycline=S,piperacillin-tazobactam=R,polymyxin B=S,tigecycline=S		SAMN06837763	NGDL00000000.1	GCA_002137445.1
Acinetobacter baumannii	ARLG-1820	"ARLG-1820","SRS2167014","biosam_GCID_PABU_22"	PDT000209056.1			clinical	amikacin=S,ampicillin-sulbactam=I,cefepime=R,ceftazidime=R,ciprofloxacin=R,colistin=R,doripenem=R,gentamicin=R,imipenem=S,meropenem=S,minocycline=I,piperacillin-tazobactam=R,polymyxin B=S,tigecycline=S		SAMN06837762	NGDM00000000.1	GCA_002137475.1
Acinetobacter baumannii	ARLG-1905	"ARLG-1905","SRS2167027","biosam_GCID_PABU_23"	PDT000209057.1			clinical	amikacin=R,ampicillin-sulbactam=S,cefepime=R,ceftazidime=R,ciprofloxacin=R,colistin=S,doripenem=R,gentamicin=R,imipenem=R,meropenem=R,minocycline=S,piperacillin-tazobactam=R,polymyxin B=S,tigecycline=S		SAMN06837761	NGDN00000000.1	GCA_002137495.1
Acinetobacter baumannii	ARLG-1943	"ARLG-1943","SRS2167025","biosam_GCID_PABU_24"	PDT000209058.1			clinical	amikacin=S,ampicillin-sulbactam=S,cefepime=S,ceftazidime=S,ciprofloxacin=S,colistin=S,doripenem=S,gentamicin=S,imipenem=S,meropenem=S,minocycline=S,piperacillin-tazobactam=S,polymyxin B=S,tigecycline=S		SAMN06837760	NGDO00000000.1	GCA_002137515.1
Acinetobacter baumannii	ARLG-1876	"ARLG-1876","SRS2167026","biosam_GCID_PABU_25"	PDT000209059.1			clinical	amikacin=R,ampicillin-sulbactam=R,cefepime=R,ceftazidime=R,ciprofloxacin=R,colistin=S,doripenem=R,gentamicin=R,imipenem=R,meropenem=R,minocycline=I,piperacillin-tazobactam=R,polymyxin B=S,tigecycline=S	66	SAMN06837759	NGDP00000000.1	GCA_002137525.1
Acinetobacter baumannii	ARLG-1811	"ARLG-1811","SRS2167028","biosam_GCID_PABU_27"	PDT000209060.1			clinical	amikacin=S,ampicillin-sulbactam=I,cefepime=R,ceftazidime=R,ciprofloxacin=R,colistin=S,doripenem=R,gentamicin=R,imipenem=I,meropenem=R,minocycline=I,piperacillin-tazobactam=R,polymyxin B=S,tigecycline=S		SAMN06837758	NGDQ00000000.1	GCA_002137555.1
Acinetobacter baumannii	ARLG-1944	"ARLG-1944","SRS2167030","biosam_GCID_PABU_29"	PDT000209061.1			clinical	amikacin=S,ampicillin-sulbactam=S,cefepime=S,ceftazidime=S,ciprofloxacin=S,colistin=S,doripenem=S,gentamicin=S,imipenem=S,meropenem=S,minocycline=S,piperacillin-tazobactam=S,polymyxin B=S,tigecycline=S		SAMN06837756	NGDS00000000.1	GCA_002137575.1
Acinetobacter baumannii	ARLG-1911	"ARLG-1911","SRS2167029","biosam_GCID_PABU_28"	PDT000209062.1			clinical	amikacin=R,ampicillin-sulbactam=S,cefepime=I,ceftazidime=R,ciprofloxacin=R,colistin=R,doripenem=R,gentamicin=R,imipenem=R,meropenem=R,minocycline=S,piperacillin-tazobactam=R,polymyxin B=R,tigecycline=S		SAMN06837757	NGDR00000000.1	GCA_002137565.1
Acinetobacter baumannii	ARLG-1960	"ARLG-1960","SRS2167057","biosam_GCID_PABU_30"	PDT000209063.1			clinical	amikacin=S,ampicillin-sulbactam=S,cefepime=S,ceftazidime=S,ciprofloxacin=S,colistin=S,doripenem=S,gentamicin=S,imipenem=S,meropenem=S,minocycline=S,piperacillin-tazobactam=S,polymyxin B=S,tigecycline=S		SAMN06837755	NGDT00000000.1	GCA_002137615.1
Acinetobacter baumannii	ARLG-1805	"ARLG-1805","SRS2167031","biosam_GCID_PABU_31"	PDT000209064.1			clinical	amikacin=S,ampicillin-sulbactam=S,cefepime=S,ceftazidime=S,ciprofloxacin=S,colistin=S,doripenem=S,gentamicin=S,imipenem=S,meropenem=S,minocycline=S,piperacillin-tazobactam=S,polymyxin B=S,tigecycline=S		SAMN06837754	NGDU00000000.1	GCA_002137635.1
Acinetobacter baumannii	ARLG-1895	"ARLG-1895","SRS2167056","biosam_GCID_PABU_33"	PDT000209065.1			clinical	amikacin=S,ampicillin-sulbactam=S,cefepime=S,ceftazidime=S,ciprofloxacin=S,colistin=S,doripenem=S,gentamicin=S,imipenem=S,meropenem=S,minocycline=S,piperacillin-tazobactam=S,polymyxin B=S,tigecycline=S		SAMN06837752	NGDW00000000.1	GCA_002137645.1
Acinetobacter baumannii	ARLG-1321	"ARLG-1321","SRS2167060","biosam_GCID_PABU_32"	PDT000209066.1			clinical	amikacin=S,ampicillin-sulbactam=S,cefepime=I,ceftazidime=R,ciprofloxacin=R,colistin=R,doripenem=S,gentamicin=R,imipenem=S,meropenem=S,minocycline=S,piperacillin-tazobactam=I,polymyxin B=S,tigecycline=S	20	SAMN06837753	NGDV00000000.1	GCA_002137655.1
Acinetobacter baumannii	ARLG-1848	"ARLG-1848","SRS2167059","biosam_GCID_PABU_34"	PDT000209067.1			clinical	amikacin=R,ampicillin-sulbactam=S,cefepime=R,ceftazidime=R,ciprofloxacin=R,colistin=R,doripenem=R,gentamicin=R,imipenem=R,meropenem=R,minocycline=I,piperacillin-tazobactam=R,polymyxin B=R,tigecycline=S		SAMN06837751	NGDX00000000.1	GCA_002137695.1
Acinetobacter baumannii	ARLG-1887	"ARLG-1887","SRS2167058","biosam_GCID_PABU_35"	PDT000209068.1			clinical	amikacin=R,ampicillin-sulbactam=I,cefepime=S,ceftazidime=R,ciprofloxacin=R,colistin=S,doripenem=R,gentamicin=R,imipenem=R,meropenem=R,minocycline=S,piperacillin-tazobactam=R,polymyxin B=S,tigecycline=S		SAMN06837750	NGDY00000000.1	GCA_002137715.1
Acinetobacter baumannii	ARLG-1938	"ARLG-1938","SRS2167062","biosam_GCID_PABU_37"	PDT000209069.1			clinical	amikacin=S,ampicillin-sulbactam=S,cefepime=S,ceftazidime=S,ciprofloxacin=S,colistin=S,doripenem=S,gentamicin=S,imipenem=S,meropenem=S,minocycline=S,piperacillin-tazobactam=S,polymyxin B=S,tigecycline=S		SAMN06837748	NGEA00000000.1	GCA_002137725.1
Acinetobacter baumannii	ARLG-1822	"ARLG-1822","SRS2167064","biosam_GCID_PABU_40"	PDT000209070.1			clinical	amikacin=S,ampicillin-sulbactam=S,cefepime=I,ceftazidime=I,ciprofloxacin=R,colistin=S,doripenem=S,gentamicin=S,imipenem=S,meropenem=S,minocycline=S,piperacillin-tazobactam=I,polymyxin B=S,tigecycline=S		SAMN06837742	NGEC00000000.1	GCA_002137755.1
Acinetobacter baumannii	ARLG-1831	"ARLG-1831","SRS2167065","biosam_GCID_PABU_43"	PDT000209071.1			clinical	amikacin=S,ampicillin-sulbactam=S,cefepime=S,ceftazidime=S,ciprofloxacin=S,colistin=S,doripenem=S,gentamicin=S,imipenem=S,meropenem=S,minocycline=S,piperacillin-tazobactam=S,polymyxin B=S,tigecycline=S		SAMN06837740	NGEE00000000.1	GCA_002137775.1
Acinetobacter baumannii	ARLG-1801	"ARLG-1801","SRS2167158","biosam_GCID_PABU_41"	PDT000209072.1			clinical	amikacin=R,ampicillin-sulbactam=I,cefepime=R,ceftazidime=R,ciprofloxacin=R,colistin=S,doripenem=R,gentamicin=R,imipenem=R,meropenem=R,minocycline=I,piperacillin-tazobactam=R,polymyxin B=S,tigecycline=S	37	SAMN06837741	NGED00000000.1	GCA_002137795.1
Acinetobacter baumannii	ARLG-1867	"ARLG-1867","SRS2167162","biosam_GCID_PABU_45"	PDT000209073.1			clinical	amikacin=R,ampicillin-sulbactam=R,cefepime=R,ceftazidime=R,ciprofloxacin=R,colistin=S,doripenem=R,gentamicin=R,imipenem=R,meropenem=R,minocycline=I,piperacillin-tazobactam=R,polymyxin B=S,tigecycline=S	54	SAMN06837737	NGEG00000000.1	GCA_002137815.1
Acinetobacter baumannii	ARLG-1958	"ARLG-1958","SRS2167159","biosam_GCID_PABU_44"	PDT000209074.1			clinical	amikacin=S,ampicillin-sulbactam=S,cefepime=R,ceftazidime=S,ciprofloxacin=S,colistin=S,doripenem=S,gentamicin=S,imipenem=S,meropenem=S,minocycline=S,piperacillin-tazobactam=I,polymyxin B=S,tigecycline=S		SAMN06837738	NGEF00000000.1	GCA_002137805.1
Acinetobacter baumannii	ARLG-1870	"ARLG-1870","SRS2167187","biosam_GCID_PABU_48"	PDT000209075.1			clinical	amikacin=S,ampicillin-sulbactam=S,cefepime=S,ceftazidime=S,ciprofloxacin=S,colistin=S,doripenem=S,gentamicin=S,imipenem=S,meropenem=S,minocycline=S,piperacillin-tazobactam=S,polymyxin B=S,tigecycline=S		SAMN06837805	NGEJ00000000.1	GCA_002137855.1
Acinetobacter baumannii	ARLG-1866	"ARLG-1866","SRS2167160","biosam_GCID_PABU_49"	PDT000209076.1			clinical	amikacin=R,ampicillin-sulbactam=R,cefepime=R,ceftazidime=R,ciprofloxacin=R,colistin=S,doripenem=R,gentamicin=R,imipenem=R,meropenem=R,minocycline=I,piperacillin-tazobactam=R,polymyxin B=S,tigecycline=S		SAMN06837803	NGEK00000000.1	GCA_002137875.1
Acinetobacter baumannii	ARLG-1825	"ARLG-1825","SRS2167156","biosam_GCID_PABU_46"	PDT000209077.1			clinical	amikacin=S,ampicillin-sulbactam=S,cefepime=S,ceftazidime=S,ciprofloxacin=S,colistin=S,doripenem=S,gentamicin=S,imipenem=S,meropenem=S,minocycline=S,piperacillin-tazobactam=S,polymyxin B=S,tigecycline=S		SAMN06837808	NGEH00000000.1	GCA_002137885.1
Acinetobacter baumannii	ARLG-1910	"ARLG-1910","SRS2167161","biosam_GCID_PABU_47"	PDT000209078.1			clinical	amikacin=R,ampicillin-sulbactam=S,cefepime=R,ceftazidime=R,ciprofloxacin=R,colistin=S,doripenem=R,gentamicin=R,imipenem=S,meropenem=S,minocycline=I,piperacillin-tazobactam=R,polymyxin B=S,tigecycline=S		SAMN06837807	NGEI00000000.1	GCA_002137895.1
Acinetobacter baumannii	ARLG-1773	"ARLG-1773","SRS2167009","biosam_GCID_PABU_16"	PDT000209079.1			clinical	amikacin=S,ampicillin-sulbactam=S,cefepime=S,ceftazidime=S,ciprofloxacin=S,colistin=S,doripenem=S,gentamicin=S,imipenem=S,meropenem=S,minocycline=S,piperacillin-tazobactam=S,polymyxin B=S,tigecycline=S		SAMN06837768	NGEN00000000.1	GCA_002137935.1
Acinetobacter baumannii	ARLG-1797	"ARLG-1797","SRS2167007","biosam_GCID_PABU_15"	PDT000209080.1			clinical	amikacin=S,ampicillin-sulbactam=S,cefepime=S,ceftazidime=S,ciprofloxacin=S,colistin=S,doripenem=S,gentamicin=S,imipenem=S,meropenem=S,minocycline=S,piperacillin-tazobactam=S,polymyxin B=S,tigecycline=S		SAMN06837769	NGEM00000000.1	GCA_002137955.1
Acinetobacter baumannii	ARLG-1767	"ARLG-1767","SRS2167189","biosam_GCID_PABU_50"	PDT000209081.1			clinical	amikacin=S,ampicillin-sulbactam=S,cefepime=S,ceftazidime=S,ciprofloxacin=S,colistin=S,doripenem=S,gentamicin=S,imipenem=S,meropenem=S,minocycline=S,piperacillin-tazobactam=S,polymyxin B=S,tigecycline=S		SAMN06837802	NGEL00000000.1	GCA_002137945.1
Acinetobacter baumannii	ARLG-1778	"ARLG-1778","SRS2167252","biosam_GCID_PABU_82"	PDT000209082.1			clinical	amikacin=R,ampicillin-sulbactam=I,cefepime=R,ceftazidime=R,ciprofloxacin=R,colistin=S,doripenem=R,gentamicin=R,imipenem=R,meropenem=R,minocycline=I,piperacillin-tazobactam=R,polymyxin B=S,tigecycline=S		SAMN06837831	NGEP00000000.1	GCA_002138005.1
Acinetobacter baumannii	ARLG-1903	"ARLG-1903","SRS2167010","biosam_GCID_PABU_17"	PDT000209083.1			clinical	amikacin=R,ampicillin-sulbactam=S,cefepime=R,ceftazidime=R,ciprofloxacin=R,colistin=R,doripenem=R,gentamicin=R,imipenem=R,meropenem=R,minocycline=S,piperacillin-tazobactam=R,polymyxin B=R,tigecycline=S		SAMN06837767	NGEO00000000.1	GCA_002137995.1
Acinetobacter baumannii	ARLG-1844	"ARLG-1844","SRS2167253","biosam_GCID_PABU_83"	PDT000209084.1			clinical	amikacin=R,ampicillin-sulbactam=S,cefepime=I,ceftazidime=R,ciprofloxacin=R,colistin=R,doripenem=R,gentamicin=R,imipenem=R,meropenem=R,minocycline=I,piperacillin-tazobactam=R,polymyxin B=R,tigecycline=S		SAMN06837830	NGEQ00000000.1	GCA_002138035.1
Acinetobacter baumannii	ARLG-1932	"ARLG-1932","SRS2167256","biosam_GCID_PABU_85"	PDT000209085.1			clinical	amikacin=S,ampicillin-sulbactam=S,cefepime=S,ceftazidime=S,ciprofloxacin=R,colistin=S,doripenem=S,gentamicin=I,imipenem=S,meropenem=S,minocycline=S,piperacillin-tazobactam=S,polymyxin B=S,tigecycline=S		SAMN06837828	NGES00000000.1	GCA_002138065.1
Acinetobacter baumannii	ARLG-1301	"ARLG-1301","SRS2167254","biosam_GCID_PABU_84"	PDT000209086.1			clinical	amikacin=S,ampicillin-sulbactam=R,cefepime=I,ceftazidime=I,ciprofloxacin=R,colistin=S,doripenem=R,gentamicin=R,imipenem=R,meropenem=R,minocycline=S,piperacillin-tazobactam=R,polymyxin B=S,tigecycline=S	0	SAMN06837829	NGER00000000.1	GCA_002138055.1
Acinetobacter baumannii	ARLG-1945	"ARLG-1945","SRS2167257","biosam_GCID_PABU_86"	PDT000209087.1			clinical	amikacin=S,ampicillin-sulbactam=S,cefepime=S,ceftazidime=S,ciprofloxacin=S,colistin=S,doripenem=S,gentamicin=S,imipenem=S,meropenem=S,minocycline=S,piperacillin-tazobactam=S,polymyxin B=S,tigecycline=S		SAMN06837827	NGET00000000.1	GCA_002138095.1
Acinetobacter baumannii	ARLG-1319	"ARLG-1319","SRS2167255","biosam_GCID_PABU_88"	PDT000209088.1			clinical	amikacin=S,ampicillin-sulbactam=S,cefepime=S,ceftazidime=S,ciprofloxacin=S,colistin=S,doripenem=S,gentamicin=S,imipenem=S,meropenem=S,minocycline=S,piperacillin-tazobactam=S,polymyxin B=S,tigecycline=S		SAMN06837825	NGEV00000000.1	GCA_002138105.1
Acinetobacter baumannii	ARLG-1863	"ARLG-1863","SRS2167258","biosam_GCID_PABU_87"	PDT000209089.1			clinical	amikacin=R,ampicillin-sulbactam=R,cefepime=R,ceftazidime=R,ciprofloxacin=R,colistin=S,doripenem=R,gentamicin=R,imipenem=R,meropenem=R,minocycline=I,piperacillin-tazobactam=R,polymyxin B=S,tigecycline=S	54	SAMN06837826	NGEU00000000.1	GCA_002138115.1
Acinetobacter baumannii	ARLG-1956	"ARLG-1956","SRS2167260","biosam_GCID_PABU_89"	PDT000209090.1			clinical	amikacin=S,ampicillin-sulbactam=S,cefepime=I,ceftazidime=S,ciprofloxacin=S,colistin=S,doripenem=S,gentamicin=S,imipenem=S,meropenem=S,minocycline=S,piperacillin-tazobactam=S,polymyxin B=S,tigecycline=S		SAMN06837824	NGEW00000000.1	GCA_002138155.1
Acinetobacter baumannii	ARLG-1850	"ARLG-1850","SRS2167259","biosam_GCID_PABU_90"	PDT000209091.1			clinical	amikacin=R,ampicillin-sulbactam=I,cefepime=R,ceftazidime=R,ciprofloxacin=R,colistin=S,doripenem=R,gentamicin=R,imipenem=R,meropenem=R,minocycline=R,piperacillin-tazobactam=R,polymyxin B=S,tigecycline=S		SAMN06837823	NGEX00000000.1	GCA_002138165.1
Acinetobacter baumannii	ARLG-1772	"ARLG-1772","SRS2167261","biosam_GCID_PABU_91"	PDT000209092.1			clinical	amikacin=S,ampicillin-sulbactam=S,cefepime=S,ceftazidime=S,ciprofloxacin=S,colistin=S,doripenem=S,gentamicin=S,imipenem=S,meropenem=S,minocycline=S,piperacillin-tazobactam=S,polymyxin B=S,tigecycline=S		SAMN06837822	NGEY00000000.1	GCA_002138175.1
Acinetobacter baumannii	ARLG-1883	"ARLG-1883","SRS2167262","biosam_GCID_PABU_92"	PDT000209093.1			clinical	amikacin=R,ampicillin-sulbactam=I,cefepime=R,ceftazidime=R,ciprofloxacin=R,colistin=S,doripenem=R,gentamicin=R,imipenem=R,meropenem=R,minocycline=S,piperacillin-tazobactam=R,polymyxin B=S,tigecycline=S		SAMN06837821	NGEZ00000000.1	GCA_002138215.1
Acinetobacter baumannii	ARLG-1949	"ARLG-1949","SRS2167063","biosam_GCID_PABU_39"	PDT000209094.1			clinical	amikacin=S,ampicillin-sulbactam=S,cefepime=S,ceftazidime=S,ciprofloxacin=S,colistin=S,doripenem=S,gentamicin=S,imipenem=S,meropenem=S,minocycline=S,piperacillin-tazobactam=S,polymyxin B=S,tigecycline=S		SAMN06837747	NGEB00000000.1	GCA_002138225.1
Acinetobacter baumannii	ARLG-1954	"ARLG-1954","SRS2167291","biosam_GCID_PABU_93"	PDT000209095.1			clinical	amikacin=S,ampicillin-sulbactam=S,cefepime=S,ceftazidime=S,ciprofloxacin=S,colistin=S,doripenem=S,gentamicin=S,imipenem=S,meropenem=S,minocycline=S,piperacillin-tazobactam=S,polymyxin B=S,tigecycline=S		SAMN06837820	NGFA00000000.1	GCA_002138235.1
Acinetobacter baumannii	ARLG-1852	"ARLG-1852","SRS2167299","biosam_GCID_PABU_94"	PDT000209096.1			clinical	amikacin=R,ampicillin-sulbactam=I,cefepime=R,ceftazidime=R,ciprofloxacin=R,colistin=R,doripenem=R,gentamicin=R,imipenem=R,meropenem=R,minocycline=R,piperacillin-tazobactam=R,polymyxin B=R,tigecycline=S		SAMN06837819	NGFB00000000.1	GCA_002138245.1
Acinetobacter baumannii	ARLG-1913	"ARLG-1913","SRS2167298","biosam_GCID_PABU_98"	PDT000209097.1			clinical	amikacin=R,ampicillin-sulbactam=R,cefepime=R,ceftazidime=R,ciprofloxacin=R,colistin=S,doripenem=R,gentamicin=R,imipenem=R,meropenem=R,minocycline=S,piperacillin-tazobactam=R,polymyxin B=S,tigecycline=I		SAMN06837816	NGFE00000000.1	GCA_002138305.1
Acinetobacter baumannii	ARLG-1884	"ARLG-1884","SRS2167297","biosam_GCID_PABU_95"	PDT000209098.1			clinical	amikacin=R,ampicillin-sulbactam=I,cefepime=I,ceftazidime=R,ciprofloxacin=R,colistin=S,doripenem=R,gentamicin=R,imipenem=R,meropenem=R,minocycline=S,piperacillin-tazobactam=R,polymyxin B=S,tigecycline=S		SAMN06837818	NGFC00000000.1	GCA_002138295.1
Acinetobacter baumannii	ARLG-1890	"ARLG-1890","SRS2167296","biosam_GCID_PABU_96"	PDT000209099.1			clinical	amikacin=R,ampicillin-sulbactam=I,cefepime=R,ceftazidime=R,ciprofloxacin=R,colistin=S,doripenem=R,gentamicin=R,imipenem=R,meropenem=R,minocycline=S,piperacillin-tazobactam=R,polymyxin B=S,tigecycline=S		SAMN06837817	NGFD00000000.1	GCA_002138315.1
Acinetobacter baumannii	ARLG-1889	"ARLG-1889","SRS2167301","biosam_GCID_PABU_99"	PDT000209100.1			clinical	amikacin=R,ampicillin-sulbactam=R,cefepime=R,ceftazidime=R,ciprofloxacin=R,colistin=S,doripenem=R,gentamicin=R,imipenem=R,meropenem=R,minocycline=I,piperacillin-tazobactam=R,polymyxin B=S,tigecycline=S	64	SAMN06837815	NGFF00000000.1	GCA_002138345.1
Acinetobacter baumannii	ARLG-1809	"ARLG-1809","SRS2167300","biosam_GCID_PABU_100"	PDT000209101.1			clinical	amikacin=R,ampicillin-sulbactam=R,cefepime=R,ceftazidime=R,ciprofloxacin=R,colistin=S,doripenem=R,gentamicin=R,imipenem=R,meropenem=R,minocycline=I,piperacillin-tazobactam=R,polymyxin B=S,tigecycline=S	44	SAMN06837814	NGFG00000000.1	GCA_002138375.1
Acinetobacter baumannii	ARLG-1785	"ARLG-1785","SRS2167061","biosam_GCID_PABU_36"	PDT000209476.1			clinical	amikacin=S,ampicillin-sulbactam=S,cefepime=S,ceftazidime=S,ciprofloxacin=I,colistin=S,doripenem=S,gentamicin=S,imipenem=S,meropenem=S,minocycline=S,piperacillin-tazobactam=S,polymyxin B=S,tigecycline=S		SAMN06837749	NGDZ00000000.1	GCA_002142735.1
Acinetobacter baumannii	ARLG1846	"ARLG1846","GCID_PABU_147_biosam","SRS2174242"	PDT000209477.1			clinical	amikacin=S,ampicillin-sulbactam=R,cefepime=S,ceftazidime=S,ciprofloxacin=R,colistin=R,doripenem=S,gentamicin=S,imipenem=S,meropenem=S,minocycline=S,piperacillin-tazobactam=S,polymyxin B=R,tigecycline=S		SAMN06892294	NGFV00000000.1	GCA_002142945.1
Acinetobacter baumannii	ARLG1849	"ARLG1849","GCID_PABU_149_biosam","SRS2174241"	PDT000209478.1			clinical	amikacin=R,ampicillin-sulbactam=I,cefepime=R,ceftazidime=R,ciprofloxacin=R,colistin=S,doripenem=R,gentamicin=R,imipenem=R,meropenem=R,minocycline=I,piperacillin-tazobactam=R,polymyxin B=S,tigecycline=S		SAMN06892292	NGFX00000000.1	GCA_002142935.1
Acinetobacter baumannii	ARLG1851	"ARLG1851","GCID_PABU_150_biosam","SRS2174245"	PDT000209479.1			clinical	amikacin=R,ampicillin-sulbactam=I,cefepime=R,ceftazidime=R,ciprofloxacin=R,colistin=R,doripenem=R,gentamicin=R,imipenem=R,meropenem=R,minocycline=I,piperacillin-tazobactam=R,polymyxin B=R,tigecycline=S		SAMN06892290	NGFY00000000.1	GCA_002142955.1
Acinetobacter baumannii	ARLG1842	"ARLG1842","GCID_PABU_144_biosam","SRS2174239"	PDT000209480.1			clinical	amikacin=R,ampicillin-sulbactam=R,cefepime=R,ceftazidime=R,ciprofloxacin=R,colistin=S,doripenem=R,gentamicin=R,imipenem=R,meropenem=R,minocycline=I,piperacillin-tazobactam=R,polymyxin B=S,tigecycline=S	40	SAMN06892297	NGFS00000000.1	GCA_002142995.1
Acinetobacter baumannii	ARLG1857	"ARLG1857","GCID_PABU_154_biosam","SRS2174247"	PDT000209481.1			clinical	amikacin=S,ampicillin-sulbactam=S,cefepime=R,ceftazidime=R,ciprofloxacin=R,colistin=S,doripenem=R,gentamicin=R,imipenem=R,meropenem=R,minocycline=R,piperacillin-tazobactam=R,polymyxin B=S,tigecycline=S		SAMN06892285	NGGC00000000.1	GCA_002143015.1
Acinetobacter baumannii	ARLG1843	"ARLG1843","GCID_PABU_145_biosam","SRS2174240"	PDT000209482.1			clinical	amikacin=R,ampicillin-sulbactam=I,cefepime=R,ceftazidime=R,ciprofloxacin=R,colistin=S,doripenem=R,gentamicin=R,imipenem=R,meropenem=R,minocycline=I,piperacillin-tazobactam=R,polymyxin B=S,tigecycline=S		SAMN06892296	NGFT00000000.1	GCA_002143045.1
Acinetobacter baumannii	ARLG1771	"ARLG1771","GCID_PABU_112_biosam","SRS2174200"	PDT000209483.1			clinical	amikacin=S,ampicillin-sulbactam=S,cefepime=S,ceftazidime=S,ciprofloxacin=S,colistin=S,doripenem=S,gentamicin=S,imipenem=S,meropenem=S,minocycline=S,piperacillin-tazobactam=S,polymyxin B=S,tigecycline=S		SAMN06892253	NGGG00000000.1	GCA_002143025.1
Acinetobacter baumannii	ARLG1841	"ARLG1841","GCID_PABU_143_biosam","SRS2174237"	PDT000209484.1			clinical	amikacin=R,ampicillin-sulbactam=S,cefepime=R,ceftazidime=R,ciprofloxacin=R,colistin=S,doripenem=R,gentamicin=R,imipenem=R,meropenem=R,minocycline=R,piperacillin-tazobactam=R,polymyxin B=S,tigecycline=S		SAMN06892299	NGFR00000000.1	GCA_002143035.1
Acinetobacter baumannii	ARLG1853	"ARLG1853","GCID_PABU_151_biosam","SRS2174249"	PDT000209485.1			clinical	amikacin=R,ampicillin-sulbactam=S,cefepime=R,ceftazidime=R,ciprofloxacin=R,colistin=R,doripenem=R,gentamicin=R,imipenem=R,meropenem=R,minocycline=R,piperacillin-tazobactam=R,polymyxin B=R,tigecycline=S		SAMN06892289	NGFZ00000000.1	GCA_002143105.1
Acinetobacter baumannii	ARLG1845	"ARLG1845","GCID_PABU_146_biosam","SRS2174243"	PDT000209486.1			clinical	amikacin=R,ampicillin-sulbactam=I,cefepime=R,ceftazidime=R,ciprofloxacin=R,colistin=S,doripenem=R,gentamicin=R,imipenem=R,meropenem=R,minocycline=R,piperacillin-tazobactam=R,polymyxin B=S,tigecycline=S		SAMN06892295	NGFU00000000.1	GCA_002143095.1
Acinetobacter baumannii	ARLG1779	"ARLG1779","GCID_PABU_114_biosam","SRS2174203"	PDT000209487.1			clinical	amikacin=S,ampicillin-sulbactam=S,cefepime=S,ceftazidime=S,ciprofloxacin=R,colistin=S,doripenem=S,gentamicin=S,imipenem=S,meropenem=S,minocycline=S,piperacillin-tazobactam=S,polymyxin B=S,tigecycline=S		SAMN06892250	NGGI00000000.1	GCA_002143135.1
Acinetobacter baumannii	ARLG1858	"ARLG1858","GCID_PABU_155_biosam","SRS2174251"	PDT000209488.1			clinical	amikacin=S,ampicillin-sulbactam=I,cefepime=I,ceftazidime=R,ciprofloxacin=R,colistin=S,doripenem=R,gentamicin=R,imipenem=R,meropenem=R,minocycline=S,piperacillin-tazobactam=R,polymyxin B=S,tigecycline=S		SAMN06892284	NGGD00000000.1	GCA_002143145.1
Acinetobacter baumannii	ARLG1789	"ARLG1789","GCID_PABU_117_biosam","SRS2174207"	PDT000209489.1			clinical	amikacin=S,ampicillin-sulbactam=S,cefepime=S,ceftazidime=S,ciprofloxacin=S,colistin=S,doripenem=S,gentamicin=S,imipenem=S,meropenem=S,minocycline=S,piperacillin-tazobactam=S,polymyxin B=S,tigecycline=S		SAMN06892246	NGGL00000000.1	GCA_002143175.1
Acinetobacter baumannii	ARLG1794	"ARLG1794","GCID_PABU_121_biosam","SRS2174216"	PDT000209490.1			clinical	amikacin=S,ampicillin-sulbactam=S,cefepime=S,ceftazidime=S,ciprofloxacin=S,colistin=S,doripenem=S,gentamicin=S,imipenem=S,meropenem=S,minocycline=S,piperacillin-tazobactam=S,polymyxin B=S,tigecycline=S		SAMN06892241	NGGP00000000.1	GCA_002143185.1
Acinetobacter baumannii	ARLG1786	"ARLG1786","GCID_PABU_115_biosam","SRS2174205"	PDT000209491.1			clinical	amikacin=R,ampicillin-sulbactam=R,cefepime=R,ceftazidime=R,ciprofloxacin=R,colistin=S,doripenem=R,gentamicin=R,imipenem=R,meropenem=R,minocycline=I,piperacillin-tazobactam=R,polymyxin B=S,tigecycline=S		SAMN06892249	NGGJ00000000.1	GCA_002143195.1
Acinetobacter baumannii	ARLG1792	"ARLG1792","GCID_PABU_119_biosam","SRS2174206"	PDT000209492.1			clinical	amikacin=S,ampicillin-sulbactam=S,cefepime=I,ceftazidime=R,ciprofloxacin=R,colistin=S,doripenem=S,gentamicin=R,imipenem=S,meropenem=S,minocycline=S,piperacillin-tazobactam=S,polymyxin B=S,tigecycline=S		SAMN06892244	NGGN00000000.1	GCA_002143235.1
Acinetobacter baumannii	ARLG1798	"ARLG1798","GCID_PABU_122_biosam","SRS2174218"	PDT000209493.1			clinical	amikacin=S,ampicillin-sulbactam=S,cefepime=S,ceftazidime=S,ciprofloxacin=S,colistin=S,doripenem=S,gentamicin=S,imipenem=S,meropenem=S,minocycline=S,piperacillin-tazobactam=S,polymyxin B=S,tigecycline=S		SAMN06892240	NGGQ00000000.1	GCA_002143255.1
Acinetobacter baumannii	ARLG1847	"ARLG1847","GCID_PABU_148_biosam","SRS2174244"	PDT000209494.1			clinical	amikacin=S,ampicillin-sulbactam=I,cefepime=R,ceftazidime=R,ciprofloxacin=R,colistin=S,doripenem=R,gentamicin=I,imipenem=R,meropenem=R,minocycline=I,piperacillin-tazobactam=R,polymyxin B=S,tigecycline=S	42	SAMN06892293	NGFW00000000.1	GCA_002143265.1
Acinetobacter baumannii	ARLG1840	"ARLG1840","GCID_PABU_142_biosam","SRS2174238"	PDT000209495.1			clinical	amikacin=R,ampicillin-sulbactam=S,cefepime=I,ceftazidime=R,ciprofloxacin=R,colistin=S,doripenem=R,gentamicin=R,imipenem=S,meropenem=R,minocycline=I,piperacillin-tazobactam=R,polymyxin B=S,tigecycline=S		SAMN06892300	NGFQ00000000.1	GCA_002143275.1
Acinetobacter baumannii	ARLG1855	"ARLG1855","GCID_PABU_152_biosam","SRS2174248"	PDT000209496.1			clinical	amikacin=R,ampicillin-sulbactam=R,cefepime=R,ceftazidime=R,ciprofloxacin=R,colistin=S,doripenem=R,gentamicin=R,imipenem=R,meropenem=R,minocycline=I,piperacillin-tazobactam=R,polymyxin B=S,tigecycline=S	39	SAMN06892288	NGGA00000000.1	GCA_002143315.1
Acinetobacter baumannii	ARLG1859	"ARLG1859","GCID_PABU_156_biosam","SRS2174250"	PDT000209497.1			clinical	amikacin=S,ampicillin-sulbactam=R,cefepime=R,ceftazidime=R,ciprofloxacin=R,colistin=S,doripenem=R,gentamicin=R,imipenem=R,meropenem=R,minocycline=R,piperacillin-tazobactam=R,polymyxin B=S,tigecycline=S		SAMN06892283	NGGE00000000.1	GCA_002143335.1
Acinetobacter baumannii	ARLG1862	"ARLG1862","GCID_PABU_157_biosam","SRS2174252"	PDT000209498.1			clinical	amikacin=S,ampicillin-sulbactam=S,cefepime=S,ceftazidime=S,ciprofloxacin=S,colistin=S,doripenem=S,gentamicin=S,imipenem=S,meropenem=S,minocycline=S,piperacillin-tazobactam=S,polymyxin B=S,tigecycline=S		SAMN06892282	NGGF00000000.1	GCA_002143345.1
Acinetobacter baumannii	ARLG1787	"ARLG1787","GCID_PABU_116_biosam","SRS2174202"	PDT000209499.1			clinical	amikacin=R,ampicillin-sulbactam=R,cefepime=R,ceftazidime=R,ciprofloxacin=R,colistin=S,doripenem=R,gentamicin=R,imipenem=R,meropenem=R,minocycline=S,piperacillin-tazobactam=R,polymyxin B=S,tigecycline=S		SAMN06892248	NGGK00000000.1	GCA_002143375.1
Acinetobacter baumannii	ARLG1793	"ARLG1793","GCID_PABU_120_biosam","SRS2174209"	PDT000209500.1			clinical	amikacin=R,ampicillin-sulbactam=R,cefepime=R,ceftazidime=R,ciprofloxacin=R,colistin=S,doripenem=R,gentamicin=R,imipenem=R,meropenem=R,minocycline=I,piperacillin-tazobactam=R,polymyxin B=S,tigecycline=S	38	SAMN06892242	NGGO00000000.1	GCA_002143395.1
Acinetobacter baumannii	ARLG1790	"ARLG1790","GCID_PABU_118_biosam","SRS2174208"	PDT000209501.1			clinical	amikacin=R,ampicillin-sulbactam=S,cefepime=I,ceftazidime=R,ciprofloxacin=R,colistin=S,doripenem=R,gentamicin=R,imipenem=R,meropenem=R,minocycline=S,piperacillin-tazobactam=R,polymyxin B=S,tigecycline=S		SAMN06892245	NGGM00000000.1	GCA_002143425.1
Acinetobacter baumannii	ARLG1856	"ARLG1856","GCID_PABU_153_biosam","SRS2174246"	PDT000209502.1			clinical	amikacin=S,ampicillin-sulbactam=R,cefepime=R,ceftazidime=R,ciprofloxacin=R,colistin=S,doripenem=R,gentamicin=R,imipenem=R,meropenem=R,minocycline=I,piperacillin-tazobactam=R,polymyxin B=S,tigecycline=S		SAMN06892287	NGGB00000000.1	GCA_002143405.1
Acinetobacter baumannii	ARLG1776	"ARLG1776","GCID_PABU_113_biosam","SRS2174204"	PDT000209503.1			clinical	amikacin=S,ampicillin-sulbactam=S,cefepime=S,ceftazidime=S,ciprofloxacin=S,colistin=S,doripenem=S,gentamicin=S,imipenem=S,meropenem=S,minocycline=S,piperacillin-tazobactam=S,polymyxin B=S,tigecycline=S		SAMN06892251	NGGH00000000.1	GCA_002143415.1
Acinetobacter baumannii	ARLG1800	"ARLG1800","GCID_PABU_123_biosam","SRS2174220"	PDT000209504.1			clinical	amikacin=S,ampicillin-sulbactam=S,cefepime=S,ceftazidime=S,ciprofloxacin=S,colistin=S,doripenem=S,gentamicin=S,imipenem=S,meropenem=S,minocycline=S,piperacillin-tazobactam=S,polymyxin B=S,tigecycline=S		SAMN06892239	NGGR00000000.1	GCA_002143475.1
Acinetobacter baumannii	ARLG1802	"ARLG1802","GCID_PABU_124_biosam","SRS2174219"	PDT000209505.1			clinical	amikacin=R,ampicillin-sulbactam=R,cefepime=R,ceftazidime=R,ciprofloxacin=R,colistin=S,doripenem=R,gentamicin=R,imipenem=R,meropenem=R,minocycline=I,piperacillin-tazobactam=R,polymyxin B=S,tigecycline=S	40	SAMN06892237	NGGS00000000.1	GCA_002143495.1
Acinetobacter baumannii	ARLG1804	"ARLG1804","GCID_PABU_126_biosam","SRS2174223"	PDT000209506.1			clinical	amikacin=S,ampicillin-sulbactam=S,cefepime=S,ceftazidime=S,ciprofloxacin=S,colistin=S,doripenem=S,gentamicin=S,imipenem=S,meropenem=S,minocycline=S,piperacillin-tazobactam=S,polymyxin B=S,tigecycline=S		SAMN06892235	NGGU00000000.1	GCA_002143505.1
Acinetobacter baumannii	ARLG1803	"ARLG1803","GCID_PABU_125_biosam","SRS2174217"	PDT000209507.1			clinical	amikacin=S,ampicillin-sulbactam=S,cefepime=S,ceftazidime=S,ciprofloxacin=S,colistin=S,doripenem=S,gentamicin=S,imipenem=S,meropenem=S,minocycline=S,piperacillin-tazobactam=S,polymyxin B=S,tigecycline=S		SAMN06892236	NGGT00000000.1	GCA_002143515.1
Acinetobacter baumannii	ARLG1806	"ARLG1806","GCID_PABU_127_biosam","SRS2174225"	PDT000209508.1			clinical	amikacin=R,ampicillin-sulbactam=R,cefepime=I,ceftazidime=R,ciprofloxacin=R,colistin=S,doripenem=R,gentamicin=R,imipenem=R,meropenem=R,minocycline=I,piperacillin-tazobactam=R,polymyxin B=S,tigecycline=S	42	SAMN06892234	NGGV00000000.1	GCA_002143555.1
Acinetobacter baumannii	ARLG1810	"ARLG1810","GCID_PABU_129_biosam","SRS2174224"	PDT000209509.1			clinical	amikacin=R,ampicillin-sulbactam=R,cefepime=R,ceftazidime=R,ciprofloxacin=R,colistin=S,doripenem=R,gentamicin=R,imipenem=R,meropenem=R,minocycline=I,piperacillin-tazobactam=R,polymyxin B=S,tigecycline=S		SAMN06892231	NGGX00000000.1	GCA_002143575.1
Acinetobacter baumannii	ARLG1807	"ARLG1807","GCID_PABU_128_biosam","SRS2174222"	PDT000209510.1			clinical	amikacin=S,ampicillin-sulbactam=S,cefepime=S,ceftazidime=S,ciprofloxacin=S,colistin=S,doripenem=S,gentamicin=I,imipenem=S,meropenem=S,minocycline=S,piperacillin-tazobactam=S,polymyxin B=S,tigecycline=S		SAMN06892233	NGGW00000000.1	GCA_002143595.1
Acinetobacter baumannii	ARLG1814	"ARLG1814","GCID_PABU_130_biosam","SRS2174221"	PDT000209511.1			clinical	amikacin=S,ampicillin-sulbactam=S,cefepime=S,ceftazidime=S,ciprofloxacin=S,colistin=S,doripenem=S,gentamicin=S,imipenem=S,meropenem=S,minocycline=S,piperacillin-tazobactam=S,polymyxin B=S,tigecycline=S		SAMN06892227	NGGY00000000.1	GCA_002143605.1
Acinetobacter baumannii	ARLG1816	"ARLG1816","GCID_PABU_131_biosam","SRS2174228"	PDT000209512.1			clinical	amikacin=I,ampicillin-sulbactam=R,cefepime=R,ceftazidime=R,ciprofloxacin=R,colistin=S,doripenem=S,gentamicin=R,imipenem=S,meropenem=I,minocycline=R,piperacillin-tazobactam=R,polymyxin B=S,tigecycline=S		SAMN06892226	NGGZ00000000.1	GCA_002143625.1
Acinetobacter baumannii	ARLG1819	"ARLG1819","GCID_PABU_132_biosam","SRS2174227"	PDT000209513.1			clinical	amikacin=R,ampicillin-sulbactam=R,cefepime=R,ceftazidime=R,ciprofloxacin=R,colistin=S,doripenem=R,gentamicin=R,imipenem=R,meropenem=R,minocycline=I,piperacillin-tazobactam=R,polymyxin B=S,tigecycline=S	51	SAMN06892225	NGHA00000000.1	GCA_002143655.1
Acinetobacter baumannii	ARLG1821	"ARLG1821","GCID_PABU_133_biosam","SRS2174226"	PDT000209514.1			clinical	amikacin=R,ampicillin-sulbactam=I,cefepime=R,ceftazidime=R,ciprofloxacin=R,colistin=S,doripenem=R,gentamicin=R,imipenem=R,meropenem=R,minocycline=R,piperacillin-tazobactam=R,polymyxin B=S,tigecycline=S		SAMN06892224	NGHB00000000.1	GCA_002143675.1
Acinetobacter baumannii	ARLG1824	"ARLG1824","GCID_PABU_134_biosam","SRS2174229"	PDT000209515.1			clinical	amikacin=R,ampicillin-sulbactam=I,cefepime=R,ceftazidime=R,ciprofloxacin=R,colistin=S,doripenem=R,gentamicin=R,imipenem=R,meropenem=R,minocycline=S,piperacillin-tazobactam=R,polymyxin B=S,tigecycline=S	41	SAMN06892223	NGHC00000000.1	GCA_002143685.1
Acinetobacter baumannii	ARLG1827	"ARLG1827","GCID_PABU_135_biosam","SRS2174230"	PDT000209516.1			clinical	amikacin=R,ampicillin-sulbactam=R,cefepime=R,ceftazidime=R,ciprofloxacin=R,colistin=S,doripenem=R,gentamicin=R,imipenem=R,meropenem=R,minocycline=I,piperacillin-tazobactam=R,polymyxin B=S,tigecycline=S		SAMN06892222	NGHD00000000.1	GCA_002143715.1
Acinetobacter baumannii	ARLG1830	"ARLG1830","GCID_PABU_136_biosam","SRS2174235"	PDT000209517.1			clinical	amikacin=S,ampicillin-sulbactam=S,cefepime=S,ceftazidime=S,ciprofloxacin=S,colistin=S,doripenem=S,gentamicin=S,imipenem=S,meropenem=S,minocycline=S,piperacillin-tazobactam=S,polymyxin B=S,tigecycline=S		SAMN06892221	NGHE00000000.1	GCA_002143725.1
Acinetobacter baumannii	ARLG1833	"ARLG1833","GCID_PABU_137_biosam","SRS2174231"	PDT000209518.1			clinical	amikacin=S,ampicillin-sulbactam=R,cefepime=I,ceftazidime=R,ciprofloxacin=R,colistin=S,doripenem=R,gentamicin=R,imipenem=R,meropenem=R,minocycline=S,piperacillin-tazobactam=R,polymyxin B=S,tigecycline=S		SAMN06892220	NGHF00000000.1	GCA_002143755.1
Acinetobacter baumannii	ARLG1838	"ARLG1838","GCID_PABU_140_biosam","SRS2174233"	PDT000209519.1			clinical	amikacin=R,ampicillin-sulbactam=R,cefepime=R,ceftazidime=R,ciprofloxacin=R,colistin=S,doripenem=R,gentamicin=R,imipenem=R,meropenem=R,minocycline=I,piperacillin-tazobactam=R,polymyxin B=S,tigecycline=S		SAMN06892217	NGHI00000000.1	GCA_002143775.1
Acinetobacter baumannii	ARLG1836	"ARLG1836","GCID_PABU_139_biosam","SRS2174232"	PDT000209520.1			clinical	amikacin=R,ampicillin-sulbactam=R,cefepime=R,ceftazidime=R,ciprofloxacin=R,colistin=S,doripenem=R,gentamicin=R,imipenem=R,meropenem=R,minocycline=I,piperacillin-tazobactam=R,polymyxin B=S,tigecycline=S		SAMN06892218	NGHH00000000.1	GCA_002143795.1
Acinetobacter baumannii	ARLG1835	"ARLG1835","GCID_PABU_138_biosam","SRS2174234"	PDT000209521.1			clinical	amikacin=R,ampicillin-sulbactam=R,cefepime=R,ceftazidime=R,ciprofloxacin=R,colistin=S,doripenem=R,gentamicin=R,imipenem=R,meropenem=R,minocycline=R,piperacillin-tazobactam=R,polymyxin B=S,tigecycline=S		SAMN06892219	NGHG00000000.1	GCA_002143785.1
Acinetobacter baumannii	ARLG1275	"ARLG1275","GCID_PABU_102_biosam","SRS2174166"	PDT000209522.1			clinical	amikacin=R,ampicillin-sulbactam=R,cefepime=R,ceftazidime=R,ciprofloxacin=R,colistin=S,doripenem=S,gentamicin=R,imipenem=S,meropenem=S,minocycline=S,piperacillin-tazobactam=R,polymyxin B=S,tigecycline=S	4	SAMN06892216	NGHK00000000.1	GCA_002143835.1
Acinetobacter baumannii	ARLG1323	"ARLG1323","GCID_PABU_107_biosam","SRS2174169"	PDT000209523.1			clinical	amikacin=R,ampicillin-sulbactam=S,cefepime=S,ceftazidime=S,ciprofloxacin=S,colistin=S,doripenem=S,gentamicin=R,imipenem=S,meropenem=S,minocycline=S,piperacillin-tazobactam=R,polymyxin B=S,tigecycline=S		SAMN06892211	NGHP00000000.1	GCA_002143855.1
Acinetobacter baumannii	ARLG1306	"ARLG1306","GCID_PABU_104_biosam","SRS2174163"	PDT000209524.1			clinical	amikacin=S,ampicillin-sulbactam=S,cefepime=S,ceftazidime=S,ciprofloxacin=S,colistin=S,doripenem=S,gentamicin=R,imipenem=S,meropenem=S,minocycline=S,piperacillin-tazobactam=S,polymyxin B=S,tigecycline=S		SAMN06892214	NGHM00000000.1	GCA_002143875.1
Acinetobacter baumannii	ARLG1326	"ARLG1326","GCID_PABU_108_biosam","SRS2174199"	PDT000209525.1			clinical	amikacin=S,ampicillin-sulbactam=S,cefepime=S,ceftazidime=S,ciprofloxacin=S,colistin=S,doripenem=S,gentamicin=S,imipenem=S,meropenem=S,minocycline=S,piperacillin-tazobactam=S,polymyxin B=S,tigecycline=S		SAMN06892210	NGHQ00000000.1	GCA_002143885.1
Acinetobacter baumannii	ARLG1839	"ARLG1839","GCID_PABU_141_biosam","SRS2174236"	PDT000209526.1			clinical	amikacin=S,ampicillin-sulbactam=S,cefepime=S,ceftazidime=S,ciprofloxacin=S,colistin=S,doripenem=S,gentamicin=S,imipenem=S,meropenem=S,minocycline=S,piperacillin-tazobactam=S,polymyxin B=S,tigecycline=S		SAMN06892301	NGHJ00000000.1	GCA_002143895.1
Acinetobacter baumannii	ARLG1294	"ARLG1294","GCID_PABU_103_biosam","SRS2174167"	PDT000209527.1			clinical	amikacin=S,ampicillin-sulbactam=S,cefepime=I,ceftazidime=R,ciprofloxacin=R,colistin=S,doripenem=S,gentamicin=R,imipenem=S,meropenem=S,minocycline=S,piperacillin-tazobactam=I,polymyxin B=S,tigecycline=S	6	SAMN06892215	NGHL00000000.1	GCA_002143935.1
Acinetobacter baumannii	ARLG1327	"ARLG1327","GCID_PABU_109_biosam","SRS2174170"	PDT000209528.1			clinical	amikacin=S,ampicillin-sulbactam=S,cefepime=S,ceftazidime=S,ciprofloxacin=S,colistin=S,doripenem=S,gentamicin=S,imipenem=S,meropenem=S,minocycline=S,piperacillin-tazobactam=S,polymyxin B=S,tigecycline=S		SAMN06892209	NGHR00000000.1	GCA_002143955.1
Acinetobacter baumannii	ARLG1314	"ARLG1314","GCID_PABU_105_biosam","SRS2174164"	PDT000209529.1			clinical	amikacin=R,ampicillin-sulbactam=R,cefepime=R,ceftazidime=R,ciprofloxacin=R,colistin=S,doripenem=R,gentamicin=R,imipenem=R,meropenem=R,minocycline=S,piperacillin-tazobactam=R,polymyxin B=S,tigecycline=S	2	SAMN06892213	NGHN00000000.1	GCA_002143965.1
Acinetobacter baumannii	ARLG1317	"ARLG1317","GCID_PABU_106_biosam","SRS2174165"	PDT000209530.1			clinical	amikacin=S,ampicillin-sulbactam=S,cefepime=I,ceftazidime=S,ciprofloxacin=R,colistin=S,doripenem=R,gentamicin=R,imipenem=R,meropenem=R,minocycline=S,piperacillin-tazobactam=R,polymyxin B=S,tigecycline=S	3	SAMN06892212	NGHO00000000.1	GCA_002143975.1
Acinetobacter baumannii	ARLG1764	"ARLG1764","GCID_PABU_110_biosam","SRS2174168"	PDT000209531.1			clinical	amikacin=S,ampicillin-sulbactam=S,cefepime=S,ceftazidime=S,ciprofloxacin=S,colistin=S,doripenem=S,gentamicin=S,imipenem=S,meropenem=S,minocycline=S,piperacillin-tazobactam=S,polymyxin B=S,tigecycline=S		SAMN06892208	NGHS00000000.1	GCA_002144015.1
Acinetobacter baumannii	ARLG1768	"ARLG1768","GCID_PABU_111_biosam","SRS2174201"	PDT000209532.1			clinical	amikacin=S,ampicillin-sulbactam=S,cefepime=S,ceftazidime=S,ciprofloxacin=S,colistin=S,doripenem=S,gentamicin=S,imipenem=S,meropenem=S,minocycline=S,piperacillin-tazobactam=S,polymyxin B=S,tigecycline=S		SAMN06892207	NGHT00000000.1	GCA_002144035.1
Acinetobacter baumannii	ARLG1892	"ARLG1892","GCID_PABU_172_biosam","SRS2174272"	PDT000209533.1			clinical	amikacin=S,ampicillin-sulbactam=I,cefepime=R,ceftazidime=R,ciprofloxacin=R,colistin=S,doripenem=R,gentamicin=R,imipenem=R,meropenem=R,minocycline=I,piperacillin-tazobactam=R,polymyxin B=S,tigecycline=S		SAMN06892204	NGHU00000000.1	GCA_002144685.1
Acinetobacter baumannii	ARLG1898	"ARLG1898","GCID_PABU_175_biosam","SRS2174278"	PDT000209534.1			clinical	amikacin=R,ampicillin-sulbactam=I,cefepime=S,ceftazidime=I,ciprofloxacin=R,colistin=S,doripenem=R,gentamicin=R,imipenem=R,meropenem=R,minocycline=S,piperacillin-tazobactam=R,polymyxin B=S,tigecycline=S		SAMN06892329	NGHX00000000.1	GCA_002144695.1
Acinetobacter baumannii	ARLG1901	"ARLG1901","GCID_PABU_178_biosam","SRS2174275"	PDT000209535.1			clinical	amikacin=R,ampicillin-sulbactam=I,cefepime=I,ceftazidime=R,ciprofloxacin=R,colistin=S,doripenem=R,gentamicin=R,imipenem=R,meropenem=R,minocycline=I,piperacillin-tazobactam=R,polymyxin B=S,tigecycline=S	47	SAMN06892325	NGIA00000000.1	GCA_002144725.1
Acinetobacter baumannii	ARLG1906	"ARLG1906","GCID_PABU_181_biosam","SRS2174315"	PDT000209536.1			clinical	amikacin=R,ampicillin-sulbactam=I,cefepime=R,ceftazidime=R,ciprofloxacin=R,colistin=S,doripenem=R,gentamicin=R,imipenem=R,meropenem=R,minocycline=S,piperacillin-tazobactam=R,polymyxin B=S,tigecycline=S		SAMN06892322	NGID00000000.1	GCA_002144765.1
Acinetobacter baumannii	ARLG1914	"ARLG1914","GCID_PABU_183_biosam","SRS2174316"	PDT000209537.1			clinical	amikacin=S,ampicillin-sulbactam=R,cefepime=R,ceftazidime=R,ciprofloxacin=R,colistin=S,doripenem=R,gentamicin=I,imipenem=R,meropenem=R,minocycline=I,piperacillin-tazobactam=R,polymyxin B=S,tigecycline=S	44	SAMN06892320	NGIF00000000.1	GCA_002144755.1
Acinetobacter baumannii	ARLG1929	"ARLG1929","GCID_PABU_184_biosam","SRS2174319"	PDT000209538.1			clinical	amikacin=S,ampicillin-sulbactam=S,cefepime=S,ceftazidime=S,ciprofloxacin=S,colistin=S,doripenem=S,gentamicin=S,imipenem=S,meropenem=S,minocycline=S,piperacillin-tazobactam=S,polymyxin B=S,tigecycline=S		SAMN06892318	NGIG00000000.1	GCA_002144795.1
Acinetobacter baumannii	ARLG1936	"ARLG1936","GCID_PABU_188_biosam","SRS2174320"	PDT000209539.1			clinical	amikacin=S,ampicillin-sulbactam=S,cefepime=S,ceftazidime=S,ciprofloxacin=S,colistin=S,doripenem=S,gentamicin=S,imipenem=S,meropenem=S,minocycline=S,piperacillin-tazobactam=S,polymyxin B=S,tigecycline=S		SAMN06892314	NGIK00000000.1	GCA_002144805.1
Acinetobacter baumannii	ARLG1955	"ARLG1955","GCID_PABU_195_biosam","SRS2174409"	PDT000209540.1			clinical	amikacin=S,ampicillin-sulbactam=S,cefepime=S,ceftazidime=S,ciprofloxacin=S,colistin=S,doripenem=S,gentamicin=S,imipenem=S,meropenem=S,minocycline=S,piperacillin-tazobactam=S,polymyxin B=S,tigecycline=S		SAMN06892306	NGIR00000000.1	GCA_002144845.1
Acinetobacter baumannii	ARLG1941	"ARLG1941","GCID_PABU_191_biosam","SRS2174380"	PDT000209541.1			clinical	amikacin=S,ampicillin-sulbactam=S,cefepime=S,ceftazidime=S,ciprofloxacin=S,colistin=S,doripenem=S,gentamicin=S,imipenem=S,meropenem=S,minocycline=S,piperacillin-tazobactam=I,polymyxin B=S,tigecycline=S		SAMN06892310	NGIN00000000.1	GCA_002144835.1
Acinetobacter baumannii	ARLG1961	"ARLG1961","GCID_PABU_197_biosam","SRS2174408"	PDT000209542.1			clinical	amikacin=S,ampicillin-sulbactam=S,cefepime=I,ceftazidime=S,ciprofloxacin=S,colistin=S,doripenem=S,gentamicin=S,imipenem=S,meropenem=S,minocycline=S,piperacillin-tazobactam=I,polymyxin B=S,tigecycline=S		SAMN06892303	NGIT00000000.1	GCA_002144885.1
Acinetobacter baumannii	ARLG1957	"ARLG1957","GCID_PABU_196_biosam","SRS2174412"	PDT000209543.1			clinical	amikacin=S,ampicillin-sulbactam=I,cefepime=S,ceftazidime=S,ciprofloxacin=S,colistin=S,doripenem=S,gentamicin=S,imipenem=S,meropenem=S,minocycline=S,piperacillin-tazobactam=S,polymyxin B=S,tigecycline=S		SAMN06892304	NGIS00000000.1	GCA_002144875.1
Acinetobacter baumannii	ARLG1864	"ARLG1864","GCID_PABU_158_biosam","SRS2174253"	PDT000209544.1			clinical	amikacin=R,ampicillin-sulbactam=I,cefepime=R,ceftazidime=R,ciprofloxacin=R,colistin=S,doripenem=R,gentamicin=R,imipenem=R,meropenem=R,minocycline=S,piperacillin-tazobactam=R,polymyxin B=S,tigecycline=S		SAMN06892281	NGIV00000000.1	GCA_002144925.1
Acinetobacter baumannii	ARLG1962	"ARLG1962","GCID_PABU_198_biosam","SRS2174411"	PDT000209545.1			clinical	amikacin=S,ampicillin-sulbactam=S,cefepime=S,ceftazidime=S,ciprofloxacin=S,colistin=S,doripenem=S,gentamicin=S,imipenem=S,meropenem=S,minocycline=S,piperacillin-tazobactam=R,polymyxin B=S,tigecycline=S		SAMN06892302	NGIU00000000.1	GCA_002144915.1
Acinetobacter baumannii	ARLG1874	"ARLG1874","GCID_PABU_164_biosam","SRS2174259"	PDT000209546.1			clinical	amikacin=S,ampicillin-sulbactam=S,cefepime=S,ceftazidime=S,ciprofloxacin=S,colistin=S,doripenem=S,gentamicin=S,imipenem=S,meropenem=S,minocycline=S,piperacillin-tazobactam=S,polymyxin B=S,tigecycline=S		SAMN06892260	NGJB00000000.1	GCA_002144955.1
Acinetobacter baumannii	ARLG1871	"ARLG1871","GCID_PABU_161_biosam","SRS2174255"	PDT000209547.1			clinical	amikacin=R,ampicillin-sulbactam=I,cefepime=R,ceftazidime=S,ciprofloxacin=R,colistin=S,doripenem=R,gentamicin=S,imipenem=R,meropenem=R,minocycline=S,piperacillin-tazobactam=R,polymyxin B=S,tigecycline=S		SAMN06892277	NGIY00000000.1	GCA_002144965.1
Acinetobacter baumannii	ARLG1882	"ARLG1882","GCID_PABU_168_biosam","SRS2174268"	PDT000209548.1			clinical	amikacin=R,ampicillin-sulbactam=S,cefepime=R,ceftazidime=R,ciprofloxacin=R,colistin=S,doripenem=R,gentamicin=R,imipenem=R,meropenem=R,minocycline=S,piperacillin-tazobactam=I,polymyxin B=S,tigecycline=R		SAMN06892256	NGJF00000000.1	GCA_002144975.1
Acinetobacter baumannii	ARLG1880	"ARLG1880","GCID_PABU_166_biosam","SRS2174267"	PDT000209549.1			clinical	amikacin=S,ampicillin-sulbactam=S,cefepime=S,ceftazidime=S,ciprofloxacin=S,colistin=S,doripenem=S,gentamicin=S,imipenem=S,meropenem=S,minocycline=S,piperacillin-tazobactam=S,polymyxin B=S,tigecycline=S		SAMN06892258	NGJD00000000.1	GCA_002144995.1
Acinetobacter baumannii	ARLG1885	"ARLG1885","GCID_PABU_169_biosam","SRS2174269"	PDT000209550.1			clinical	amikacin=R,ampicillin-sulbactam=I,cefepime=R,ceftazidime=R,ciprofloxacin=R,colistin=S,doripenem=R,gentamicin=R,imipenem=R,meropenem=R,minocycline=I,piperacillin-tazobactam=R,polymyxin B=S,tigecycline=S		SAMN06892254	NGJG00000000.1	GCA_002145035.1
Acinetobacter baumannii	ARLG1886	"ARLG1886","GCID_PABU_170_biosam","SRS2174273"	PDT000209551.1			clinical	amikacin=S,ampicillin-sulbactam=R,cefepime=R,ceftazidime=R,ciprofloxacin=R,colistin=S,doripenem=R,gentamicin=I,imipenem=R,meropenem=R,minocycline=R,piperacillin-tazobactam=R,polymyxin B=S,tigecycline=S		SAMN06892206	NGJH00000000.1	GCA_002145065.1
Acinetobacter baumannii	ARLG1893	"ARLG1893","GCID_PABU_173_biosam","SRS2174274"	PDT000209552.1			clinical	amikacin=R,ampicillin-sulbactam=R,cefepime=R,ceftazidime=R,ciprofloxacin=R,colistin=S,doripenem=R,gentamicin=R,imipenem=R,meropenem=R,minocycline=S,piperacillin-tazobactam=R,polymyxin B=S,tigecycline=S	71	SAMN06892331	NGHV00000000.1	GCA_002145055.1
Acinetobacter baumannii	ARLG1891	"ARLG1891","GCID_PABU_171_biosam","SRS2174271"	PDT000209553.1			clinical	amikacin=R,ampicillin-sulbactam=I,cefepime=R,ceftazidime=R,ciprofloxacin=R,colistin=S,doripenem=R,gentamicin=R,imipenem=R,meropenem=R,minocycline=S,piperacillin-tazobactam=R,polymyxin B=S,tigecycline=S		SAMN06892205	NGJI00000000.1	GCA_002145095.1
Acinetobacter baumannii	ARLG1896	"ARLG1896","GCID_PABU_174_biosam","SRS2174276"	PDT000209554.1			clinical	amikacin=I,ampicillin-sulbactam=S,cefepime=S,ceftazidime=R,ciprofloxacin=R,colistin=S,doripenem=R,gentamicin=I,imipenem=R,meropenem=R,minocycline=S,piperacillin-tazobactam=R,polymyxin B=S,tigecycline=S		SAMN06892330	NGHW00000000.1	GCA_002145125.1
Acinetobacter baumannii	ARLG1900	"ARLG1900","GCID_PABU_177_biosam","SRS2174277"	PDT000209555.1			clinical	amikacin=R,ampicillin-sulbactam=I,cefepime=R,ceftazidime=R,ciprofloxacin=R,colistin=S,doripenem=R,gentamicin=R,imipenem=R,meropenem=R,minocycline=I,piperacillin-tazobactam=R,polymyxin B=S,tigecycline=S		SAMN06892326	NGHZ00000000.1	GCA_002145115.1
Acinetobacter baumannii	ARLG1902	"ARLG1902","GCID_PABU_179_biosam","SRS2174312"	PDT000209556.1			clinical	amikacin=S,ampicillin-sulbactam=S,cefepime=S,ceftazidime=S,ciprofloxacin=S,colistin=S,doripenem=S,gentamicin=S,imipenem=S,meropenem=S,minocycline=S,piperacillin-tazobactam=S,polymyxin B=S,tigecycline=S		SAMN06892324	NGIB00000000.1	GCA_002145155.1
Acinetobacter baumannii	ARLG1907	"ARLG1907","GCID_PABU_182_biosam","SRS2174313"	PDT000209557.1			clinical	amikacin=R,ampicillin-sulbactam=S,cefepime=R,ceftazidime=R,ciprofloxacin=R,colistin=S,doripenem=R,gentamicin=R,imipenem=R,meropenem=R,minocycline=R,piperacillin-tazobactam=R,polymyxin B=S,tigecycline=S		SAMN06892321	NGIE00000000.1	GCA_002145175.1
Acinetobacter baumannii	ARLG1930	"ARLG1930","GCID_PABU_185_biosam","SRS2174321"	PDT000209558.1			clinical	amikacin=S,ampicillin-sulbactam=S,cefepime=S,ceftazidime=S,ciprofloxacin=S,colistin=S,doripenem=S,gentamicin=S,imipenem=S,meropenem=S,minocycline=S,piperacillin-tazobactam=S,polymyxin B=S,tigecycline=S		SAMN06892317	NGIH00000000.1	GCA_002145205.1
Acinetobacter baumannii	ARLG1904	"ARLG1904","GCID_PABU_180_biosam","SRS2174311"	PDT000209559.1			clinical	amikacin=R,ampicillin-sulbactam=I,cefepime=R,ceftazidime=R,ciprofloxacin=R,colistin=S,doripenem=R,gentamicin=R,imipenem=R,meropenem=R,minocycline=S,piperacillin-tazobactam=R,polymyxin B=S,tigecycline=S		SAMN06892323	NGIC00000000.1	GCA_002145195.1
Acinetobacter baumannii	ARLG1937	"ARLG1937","GCID_PABU_189_biosam","SRS2174378"	PDT000209560.1			clinical	amikacin=S,ampicillin-sulbactam=S,cefepime=S,ceftazidime=S,ciprofloxacin=S,colistin=S,doripenem=S,gentamicin=S,imipenem=S,meropenem=S,minocycline=S,piperacillin-tazobactam=S,polymyxin B=S,tigecycline=S		SAMN06892313	NGIL00000000.1	GCA_002145235.1
Acinetobacter baumannii	ARLG1940	"ARLG1940","GCID_PABU_190_biosam","SRS2174379"	PDT000209561.1			clinical	amikacin=S,ampicillin-sulbactam=S,cefepime=S,ceftazidime=S,ciprofloxacin=R,colistin=S,doripenem=S,gentamicin=S,imipenem=S,meropenem=S,minocycline=S,piperacillin-tazobactam=S,polymyxin B=S,tigecycline=S		SAMN06892311	NGIM00000000.1	GCA_002145255.1
Acinetobacter baumannii	ARLG1942	"ARLG1942","GCID_PABU_192_biosam","SRS2174381"	PDT000209562.1			clinical	amikacin=S,ampicillin-sulbactam=S,cefepime=S,ceftazidime=S,ciprofloxacin=S,colistin=S,doripenem=S,gentamicin=S,imipenem=S,meropenem=S,minocycline=S,piperacillin-tazobactam=S,polymyxin B=S,tigecycline=S		SAMN06892309	NGIO00000000.1	GCA_002145265.1
Acinetobacter baumannii	ARLG1946	"ARLG1946","GCID_PABU_193_biosam","SRS2174407"	PDT000209563.1			clinical	amikacin=S,ampicillin-sulbactam=S,cefepime=S,ceftazidime=S,ciprofloxacin=S,colistin=S,doripenem=S,gentamicin=S,imipenem=S,meropenem=S,minocycline=S,piperacillin-tazobactam=S,polymyxin B=S,tigecycline=S		SAMN06892308	NGIP00000000.1	GCA_002145295.1
Acinetobacter baumannii	ARLG1950	"ARLG1950","GCID_PABU_194_biosam","SRS2174410"	PDT000209564.1			clinical	amikacin=S,ampicillin-sulbactam=S,cefepime=S,ceftazidime=S,ciprofloxacin=S,colistin=S,doripenem=S,gentamicin=S,imipenem=S,meropenem=S,minocycline=S,piperacillin-tazobactam=S,polymyxin B=S,tigecycline=S		SAMN06892307	NGIQ00000000.1	GCA_002145315.1
Acinetobacter baumannii	ARLG1865	"ARLG1865","GCID_PABU_159_biosam","SRS2174254"	PDT000209565.1			clinical	amikacin=S,ampicillin-sulbactam=S,cefepime=S,ceftazidime=S,ciprofloxacin=S,colistin=S,doripenem=S,gentamicin=S,imipenem=S,meropenem=S,minocycline=S,piperacillin-tazobactam=S,polymyxin B=S,tigecycline=S		SAMN06892280	NGIW00000000.1	GCA_002145325.1
Acinetobacter baumannii	ARLG1869	"ARLG1869","GCID_PABU_160_biosam","SRS2174256"	PDT000209566.1			clinical	amikacin=S,ampicillin-sulbactam=S,cefepime=S,ceftazidime=S,ciprofloxacin=S,colistin=S,doripenem=S,gentamicin=S,imipenem=S,meropenem=S,minocycline=S,piperacillin-tazobactam=S,polymyxin B=S,tigecycline=S		SAMN06892278	NGIX00000000.1	GCA_002145355.1
Acinetobacter baumannii	ARLG1872	"ARLG1872","GCID_PABU_162_biosam","SRS2174257"	PDT000209567.1			clinical	amikacin=S,ampicillin-sulbactam=I,cefepime=R,ceftazidime=S,ciprofloxacin=R,colistin=S,doripenem=R,gentamicin=S,imipenem=R,meropenem=R,minocycline=S,piperacillin-tazobactam=R,polymyxin B=S,tigecycline=S		SAMN06892276	NGIZ00000000.1	GCA_002145375.1
Acinetobacter baumannii	ARLG1873	"ARLG1873","GCID_PABU_163_biosam","SRS2174258"	PDT000209568.1			clinical	amikacin=S,ampicillin-sulbactam=S,cefepime=S,ceftazidime=S,ciprofloxacin=S,colistin=S,doripenem=S,gentamicin=S,imipenem=S,meropenem=S,minocycline=S,piperacillin-tazobactam=S,polymyxin B=S,tigecycline=S		SAMN06892275	NGJA00000000.1	GCA_002145395.1
Acinetobacter baumannii	ARLG1875	"ARLG1875","GCID_PABU_165_biosam","SRS2174266"	PDT000209569.1			clinical	amikacin=S,ampicillin-sulbactam=S,cefepime=S,ceftazidime=S,ciprofloxacin=S,colistin=S,doripenem=S,gentamicin=I,imipenem=S,meropenem=S,minocycline=S,piperacillin-tazobactam=S,polymyxin B=S,tigecycline=S		SAMN06892259	NGJC00000000.1	GCA_002145415.1
Acinetobacter baumannii	ARLG1881	"ARLG1881","GCID_PABU_167_biosam","SRS2174270"	PDT000209570.1			clinical	amikacin=R,ampicillin-sulbactam=I,cefepime=R,ceftazidime=R,ciprofloxacin=R,colistin=S,doripenem=R,gentamicin=R,imipenem=R,meropenem=R,minocycline=R,piperacillin-tazobactam=R,polymyxin B=S,tigecycline=R		SAMN06892257	NGJE00000000.1	GCA_002145435.1
Acinetobacter baumannii	ARLG1899	"ARLG1899","GCID_PABU_176_biosam","SRS2174279"	PDT000209885.1			clinical	amikacin=R,ampicillin-sulbactam=I,cefepime=I,ceftazidime=R,ciprofloxacin=R,colistin=S,doripenem=R,gentamicin=R,imipenem=R,meropenem=R,minocycline=I,piperacillin-tazobactam=R,polymyxin B=S,tigecycline=S		SAMN06892328	NGHY00000000.1	GCA_002148725.1
Acinetobacter baumannii	ARLG1933	"ARLG1933","GCID_PABU_186_biosam","SRS2174317"	PDT000209886.1			clinical	amikacin=S,ampicillin-sulbactam=S,cefepime=S,ceftazidime=S,ciprofloxacin=S,colistin=S,doripenem=S,gentamicin=S,imipenem=S,meropenem=S,minocycline=S,piperacillin-tazobactam=S,polymyxin B=S,tigecycline=S		SAMN06892316	NGII00000000.1	GCA_002148745.1
Acinetobacter baumannii	ARLG1935	"ARLG1935","GCID_PABU_187_biosam","SRS2174318"	PDT000209887.1			clinical	amikacin=S,ampicillin-sulbactam=S,cefepime=S,ceftazidime=S,ciprofloxacin=S,colistin=S,doripenem=S,gentamicin=S,imipenem=S,meropenem=S,minocycline=S,piperacillin-tazobactam=S,polymyxin B=S,tigecycline=S		SAMN06892315	NGIJ00000000.1	GCA_002148735.1
Acinetobacter baumannii	ARLG-1818	"ARLG-1818","GCID_PABU_2_biosam","SRS2146840"	PDT000217695.1	USA: Unknown	sputum	clinical	amikacin=R,ampicillin-sulbactam=I,cefepime=I,ceftazidime=R,ciprofloxacin=R,colistin=S,doripenem=R,gentamicin=R,imipenem=R,meropenem=R,minocycline=I,piperacillin-tazobactam=R,polymyxin B=S,tigecycline=S	47	SAMN06827909	NEQE00000000.1	GCA_002184265.1
Acinetobacter baumannii	ARLG-1775	"ARLG-1775","GCID_PABU_3_biosam","SRS2146844"	PDT000217696.1	USA: Unknown	urine	clinical	amikacin=S,ampicillin-sulbactam=S,cefepime=S,ceftazidime=S,ciprofloxacin=R,colistin=S,doripenem=R,gentamicin=R,imipenem=R,meropenem=S,minocycline=S,piperacillin-tazobactam=S,polymyxin B=S,tigecycline=S		SAMN06827878	NEQF00000000.1	GCA_002184275.1
Acinetobacter baumannii	ARLG-1915	"ARLG-1915","GCID_PABU_42_biosam","SRS2146843"	PDT000217697.1	USA: Unknown		clinical	amikacin=S,ampicillin-sulbactam=R,cefepime=R,ceftazidime=R,ciprofloxacin=R,colistin=S,doripenem=R,gentamicin=R,imipenem=R,meropenem=R,minocycline=I,piperacillin-tazobactam=R,polymyxin B=S,tigecycline=S		SAMN06827874	NEQJ00000000.1	GCA_002184285.1
Acinetobacter baumannii	ARLG-1788	"ARLG-1788","GCID_PABU_14_biosam","SRS2146839"	PDT000217698.1	USA: Unknown	blood	clinical	amikacin=R,ampicillin-sulbactam=I,cefepime=R,ceftazidime=R,ciprofloxacin=R,colistin=S,doripenem=R,gentamicin=R,imipenem=R,meropenem=R,minocycline=S,piperacillin-tazobactam=R,polymyxin B=S,tigecycline=S		SAMN06827877	NEQG00000000.1	GCA_002184325.1
Acinetobacter baumannii	ARLG-1777	"ARLG-1777","GCID_PABU_26_biosam","SRS2146841"	PDT000217699.1	USA: Unknown	wound	clinical	amikacin=S,ampicillin-sulbactam=S,cefepime=I,ceftazidime=R,ciprofloxacin=R,colistin=S,doripenem=R,gentamicin=R,imipenem=R,meropenem=R,minocycline=S,piperacillin-tazobactam=R,polymyxin B=S,tigecycline=S		SAMN06827876	NEQH00000000.1	GCA_002184335.1
Acinetobacter baumannii	ARLG-1860	"ARLG-1860","GCID_PABU_78_biosam","SRS2146845"	PDT000217700.1	USA: Unknown		clinical	amikacin=R,ampicillin-sulbactam=R,cefepime=R,ceftazidime=S,ciprofloxacin=R,colistin=S,doripenem=R,gentamicin=R,imipenem=R,meropenem=R,minocycline=S,piperacillin-tazobactam=R,polymyxin B=S,tigecycline=S		SAMN06827873	NEQK00000000.1	GCA_002184365.1
Acinetobacter baumannii	ARLG-1894	"ARLG-1894","GCID_PABU_97_biosam","SRS2146846"	PDT000217701.1	USA: Unknown		clinical	amikacin=S,ampicillin-sulbactam=I,cefepime=R,ceftazidime=R,ciprofloxacin=R,colistin=S,doripenem=R,gentamicin=R,imipenem=R,meropenem=R,minocycline=R,piperacillin-tazobactam=R,polymyxin B=S,tigecycline=S		SAMN06827872	NEQL00000000.1	GCA_002184385.1
Acinetobacter baumannii	ARLG-1854	"ARLG-1854","GCID_PABU_38_biosam","SRS2146842"	PDT000217702.1	USA: Unknown		clinical	amikacin=R,ampicillin-sulbactam=S,cefepime=R,ceftazidime=R,ciprofloxacin=R,colistin=R,doripenem=R,gentamicin=R,imipenem=R,meropenem=R,minocycline=I,piperacillin-tazobactam=R,polymyxin B=R,tigecycline=S		SAMN06827875	NEQI00000000.1	GCA_002184565.1
Acinetobacter baumannii	ARLG-1912	"ARLG-1912","GCID_PABU_101_biosam","SRS2146838"	PDT000217703.1	USA: Unknown		clinical	amikacin=R,ampicillin-sulbactam=R,cefepime=R,ceftazidime=R,ciprofloxacin=R,colistin=S,doripenem=R,gentamicin=R,imipenem=R,meropenem=R,minocycline=S,piperacillin-tazobactam=R,polymyxin B=S,tigecycline=S		SAMN06827910	NEQM00000000.1	GCA_002184605.1
Acinetobacter baumannii		"0000-0068-2674","468","SRS2379970"	PDT000226497.2	USA:Boston	blood	clinical	cefepime=R,ceftazidime=R,ceftriaxone=R,ciprofloxacin=R,gentamicin=I,levofloxacin=R,meropenem=R,tetracycline=R,tobramycin=S,trimethoprim-sulfamethoxazole=R	41	SAMN07410719	AAYMQS000000000.2	GCA_016515175.2
Acinetobacter baumannii		"0000-0067-4101","456","SRS2379962"	PDT000226505.2	USA:Boston	wound	clinical	cefepime=I,ceftazidime=R,ceftriaxone=R,ciprofloxacin=R,gentamicin=S,levofloxacin=R,meropenem=R,tetracycline=R,tobramycin=S,trimethoprim-sulfamethoxazole=R	38	SAMN07410709	AAYMQP000000000.2	GCA_016515335.2
Acinetobacter baumannii	ABCRPUTH02	"17-SIUA6","ABCRPUTH02","SRS2263964"	PDT000230876.1	Thailand	urine	clinical	imipenem=R		SAMN07203011	NIUK00000000.1	GCA_002239725.1
Acinetobacter baumannii	ABCRPSTH01	"19-SIPA5","ABCRPSTH01","SRS2263968"	PDT000230877.1	Thailand	sputum	clinical	imipenem=R	37	SAMN07203009	NIUM00000000.1	GCA_002239735.1
Acinetobacter baumannii	ABCRPUTH03	"18-SIUA14","ABCRPUTH03","SRS2263967"	PDT000230878.1	Thailand	urine	clinical	imipenem=R		SAMN07203010	NIUL00000000.1	GCA_002239865.1
Acinetobacter baumannii	ABCRPSTH02	"20-SIPA14","ABCRPSTH02","SRS2263962"	PDT000230879.1	Thailand	sputum	clinical	imipenem=R		SAMN07203008	NIUN00000000.1	GCA_002239885.1
Acinetobacter baumannii		"0000-0068-9257","473","SRS2407853"	PDT000231453.2	USA:Boston	wound	clinical	cefepime=R,ceftazidime=R,ceftriaxone=R,ciprofloxacin=R,gentamicin=S,levofloxacin=R,meropenem=R,tetracycline=R,tobramycin=S,trimethoprim-sulfamethoxazole=R	37	SAMN07450848	AAYMQT000000000.2	GCA_016515315.2
Acinetobacter baumannii	ABCRPSTH03	"ABCRPSTH03","GCID_GNCIT_00175_biosam","SRS2438048"	PDT000233339.1	Thailand: Bangkok	sputum	clinical	imipenem=R	38	SAMN07450689	NQEQ00000000.1	GCA_002249135.1
Acinetobacter baumannii	ABCRPSTH04	"ABCRPSTH04","GCID_GNCIT_00176_biosam","SRS2438050"	PDT000233340.1	Thailand: Bangkok	sputum	clinical	imipenem=R	34	SAMN07450688	NQER00000000.1	GCA_002249185.1
Acinetobacter baumannii	ABCRPSTH07	"ABCRPSTH07","GCID_GNCIT_00179_biosam","SRS2438052"	PDT000233341.1	Thailand: Bangkok	sputum	clinical	imipenem=R	37	SAMN07450685	NQEU00000000.1	GCA_002249225.1
Acinetobacter baumannii	ABCRPSTH05	"ABCRPSTH05","GCID_GNCIT_00177_biosam","SRS2438049"	PDT000233342.1	Thailand: Bangkok	sputum	clinical	imipenem=R	34	SAMN07450687	NQES00000000.1	GCA_002249245.1
Acinetobacter baumannii	ABCRPSTH09	"ABCRPSTH09","GCID_GNCIT_00181_biosam","SRS2438053"	PDT000233343.1	Thailand: Bangkok	sputum	clinical	imipenem=R		SAMN07450683	NQEW00000000.1	GCA_002249255.1
Acinetobacter baumannii	ABCRPSTH06	"ABCRPSTH06","GCID_GNCIT_00178_biosam","SRS2438051"	PDT000233344.1	Thailand: Bangkok	sputum	clinical	imipenem=R	37	SAMN07450686	NQET00000000.1	GCA_002249265.1
Acinetobacter baumannii	ABCRPSTH10	"ABCRPSTH10","GCID_GNCIT_00182_biosam","SRS2438056"	PDT000233345.1	Thailand: Bangkok	sputum	clinical	imipenem=R		SAMN07450598	NQEX00000000.1	GCA_002249305.1
Acinetobacter baumannii	ABCRPSTH12	"ABCRPSTH12","GCID_GNCIT_00184_biosam","SRS2438065"	PDT000233346.1	Thailand: Bangkok	sputum	clinical	imipenem=R		SAMN07450596	NQEZ00000000.1	GCA_002249325.1
Acinetobacter baumannii	ABCRPUTH04	"ABCRPUTH04","GCID_GNCIT_00186_biosam","SRS2438066"	PDT000233347.1	Thailand: Bangkok	urine	clinical	imipenem=R		SAMN07450595	NQFA00000000.1	GCA_002249335.1
Acinetobacter baumannii	ABCRPUTH05	"ABCRPUTH05","GCID_GNCIT_00187_biosam","SRS2438067"	PDT000233348.1	Thailand: Bangkok	urine	clinical	imipenem=R		SAMN07450594	NQFB00000000.1	GCA_002249365.1
Acinetobacter baumannii	ABCRPUTH07	"ABCRPUTH07","GCID_GNCIT_00189_biosam","SRS2438069"	PDT000233349.1	Thailand: Bangkok	urine	clinical	imipenem=R		SAMN07450722	NQFD00000000.1	GCA_002249385.1
Acinetobacter baumannii	ABCRPUTH09	"ABCRPUTH09","GCID_GNCIT_00191_biosam","SRS2438070"	PDT000233350.1	Thailand: Bangkok	urine	clinical	imipenem=R	40	SAMN07450720	NQFF00000000.1	GCA_002249405.1
Acinetobacter baumannii	ABCRPUTH08	"ABCRPUTH08","GCID_GNCIT_00190_biosam","SRS2438071"	PDT000233351.1	Thailand: Bangkok	urine	clinical	imipenem=R		SAMN07450721	NQFE00000000.1	GCA_002249425.1
Acinetobacter baumannii	ABCRPUTH10	"ABCRPUTH10","GCID_GNCIT_00192_biosam","SRS2438072"	PDT000233352.1	Thailand: Bangkok	urine	clinical	imipenem=R		SAMN07450719	NQFG00000000.1	GCA_002249435.1
Acinetobacter baumannii	ABCRPUTH13	"ABCRPUTH13","GCID_GNCIT_00195_biosam","SRS2438076"	PDT000233353.1	Thailand: Bangkok	urine	clinical	imipenem=R	50	SAMN07450716	NQFJ00000000.1	GCA_002249475.1
Acinetobacter baumannii	ABCRPUTH12	"ABCRPUTH12","GCID_GNCIT_00194_biosam","SRS2438074"	PDT000233354.1	Thailand: Bangkok	urine	clinical	imipenem=R		SAMN07450717	NQFI00000000.1	GCA_002249465.1
Acinetobacter baumannii	ABCRPUTH14	"ABCRPUTH14","GCID_GNCIT_00196_biosam","SRS2438075"	PDT000233355.1	Thailand: Bangkok	urine	clinical	imipenem=R		SAMN07450715	NQFK00000000.1	GCA_002249505.1
Acinetobacter baumannii	ABCRPUTH15	"ABCRPUTH15","GCID_GNCIT_00197_biosam","SRS2438077"	PDT000233356.1	Thailand: Bangkok	urine	clinical	imipenem=R	34	SAMN07450714	NQFL00000000.1	GCA_002249525.1
Acinetobacter baumannii	ABCRPSTH08	"ABCRPSTH08","GCID_GNCIT_00180_biosam","SRS2438054"	PDT000233357.1	Thailand: Bangkok	sputum	clinical	imipenem=R		SAMN07450684	NQEV00000000.1	GCA_002249545.1
Acinetobacter baumannii	ABCRPSTH11	"ABCRPSTH11","GCID_GNCIT_00183_biosam","SRS2438055"	PDT000233358.1	Thailand: Bangkok	sputum	clinical	imipenem=R		SAMN07450597	NQEY00000000.1	GCA_002249585.1
Acinetobacter baumannii	ABCRPUTH11	"ABCRPUTH11","GCID_GNCIT_00193_biosam","SRS2438073"	PDT000233359.1	Thailand: Bangkok	urine	clinical	imipenem=R	34	SAMN07450718	NQFH00000000.1	GCA_002249605.1
Acinetobacter baumannii	ABCRPUTH06	"ABCRPUTH06","GCID_GNCIT_00188_biosam","SRS2438068"	PDT000233360.1	Thailand: Bangkok	urine	clinical	imipenem=R		SAMN07450593	NQFC00000000.1	GCA_002249655.1
Acinetobacter baumannii	AR_0276	"AR_0276","FDA-CDC-AR_0276","SRS1739537"	PDT000295388.1			clinical	amikacin=I,ampicillin-sulbactam=R,cefepime=R,cefotaxime=R,ceftazidime=R,ceftriaxone=R,ciprofloxacin=R,colistin=S,doripenem=R,gentamicin=R,imipenem=S,levofloxacin=R,meropenem=R,minocycline=S,piperacillin-tazobactam=R,polymyxin B=S,tetracycline=S,tigecycline=ND,tobramycin=R,trimethoprim-sulfamethoxazole=S		SAMN04901666	PSQO00000000.1	GCA_003000705.1
Acinetobacter baumannii	CCUG 70743	"A5_Aba","CCUG 70743","CCUG:70743","SRS2514202"	PDT000326963.1	Sweden: Gothenburg	wound	clinical	amikacin=R,amoxicillin-clavulanic acid=R,amoxicillin=ND,ampicillin=R,azithromycin=R,aztreonam=R,benzylpenicillin=R,cefotaxime=R,ceftaroline=ND,ceftazidime=ND,ceftriaxone=R,cefuroxime=R,chloramphenicol=ND,ciprofloxacin=R,clarithromycin=R,colistin=S,daptomycin=R,ertapenem=R,erythromycin=R,fosfomycin=R,gentamicin=R,imipenem=R,levofloxacin=R,linezolid=R,meropenem=R,metronidazole=ND,moxifloxacin=ND,pi…	29	SAMN07602915	NTCX00000000.1	GCA_003194535.1
Acinetobacter baumannii	CFSAN059604	"BU-8368","CFSAN059604","SRS4570478"	PDT000494596.1	Pakistan	urine	clinical	amikacin=S,ampicillin-sulbactam=R,ampicillin=R,aztreonam=R,cefazolin=R,cefepime=R,cefotaxime=R,cefoxitin=R,ceftazidime=R,ceftriaxone=R,chloramphenicol=R,ciprofloxacin=R,colistin=S,doripenem=R,ertapenem=R,gentamicin=R,imipenem=R,levofloxacin=R,meropenem=R,minocycline=S,piperacillin-tazobactam=R,polymyxin B=S,tetracycline=R,tigecycline=I,tobramycin=S,trimethoprim-sulfamethoxazole=R	28	SAMN10086814	SSMO00000000.1	GCA_004799205.1
Acinetobacter baumannii	CFSAN059618	"BT-2913","CFSAN059618","SRS4570480"	PDT000494597.1	Pakistan	throat	clinical	amikacin=R,ampicillin-sulbactam=I,ampicillin=R,aztreonam=R,cefazolin=R,cefepime=R,cefotaxime=R,cefoxitin=R,ceftazidime=R,ceftriaxone=R,chloramphenicol=R,ciprofloxacin=R,colistin=S,doripenem=R,ertapenem=R,gentamicin=R,imipenem=R,levofloxacin=R,meropenem=R,minocycline=S,piperacillin-tazobactam=R,polymyxin B=S,tetracycline=R,tigecycline=R,tobramycin=R,trimethoprim-sulfamethoxazole=R		SAMN10086821	SSMN00000000.1	GCA_004799225.1
Acinetobacter baumannii	MRSN31461	"MRSN31461"	PDT000534374.1	Germany	groin	clinical	amikacin=S,ampicillin-sulbactam=S,cefepime=S,ceftazidime=S,ceftriaxone=S,ciprofloxacin=S,colistin=S,gentamicin=S,imipenem=S,levofloxacin=S,meropenem=S,tetracycline=S,tobramycin=S,trimethoprim-sulfamethoxazole=S		SAMN12087665	VHFT00000000.1	GCA_006491865.1
Acinetobacter baumannii	MRSN31468	"MRSN31468"	PDT000534375.1	Germany	groin	clinical	amikacin=S,ampicillin-sulbactam=S,cefepime=S,ceftazidime=S,ceftriaxone=I,ciprofloxacin=S,colistin=S,gentamicin=S,imipenem=S,levofloxacin=S,meropenem=S,tetracycline=S,tobramycin=S,trimethoprim-sulfamethoxazole=S		SAMN12087666	VHFS00000000.1	GCA_006491875.1
Acinetobacter baumannii	MRSN31196	"MRSN31196"	PDT000534376.1	Germany	groin	clinical	amikacin=R,ampicillin-sulbactam=R,cefepime=R,ceftazidime=R,ceftriaxone=R,ciprofloxacin=R,colistin=S,gentamicin=R,imipenem=R,levofloxacin=R,meropenem=R,tetracycline=R,tobramycin=I,trimethoprim-sulfamethoxazole=R		SAMN12087664	VHFU00000000.1	GCA_006491855.1
[truncated: 145 more rows]

## Sheet: Supplementary Table 2
Supplementary Table 2. Information of A. baumannii strain genomes in the independent test set
[truncated: 510 more rows]

## Sheet: Supplementary Table 3
Supplementary Table 3. Statistical significance of performance differences between machine learning models based on McNemar’s test results
[truncated: 151 more rows]

[truncated: 4 more sheets: Supplementary Table 4, Supplementary Table 5, Supplementary Table 6, Supplementary Table 7]
